# Supplementary material for: Intrathecal nivolumab in metastatic solid tumors with leptomeningeal disease: dose escalation part of the multicenter IT-PD1/NOA-26 phase 1 trial
Source: Nat Cancer. 2026 Jun 4;7(7):1094–103. doi: 10.1038/s43018-026-01185-4 (PMC13400297; doi:10.1038/s43018-026-01185-4)
Supplement: Supplementary file 6 — Raw data and statistical source data. [file 43018_2026_1185_MOESM6_ESM.xlsx]

## Sheet: Raw Data_Table 1
Cohort	ID	Intention to treat cohort	KPS	Tumor type	atypical cells in CSF, 0=no, 1=yes	LMD in MRI brain, 0=no, 1=yes	LMD in MRI spine, 0=no, 1=yes	Metastases brain, 0=no, 1=yes	Metasases intramedullar, 0=no, 1=yes	WBRT, 0=no, 1=yes	SRT, 0=no, 1=yes	Checkpointinh, 0=no, 1=yes	Glucocorticoid dose in Dexamethasone equivalent mg at enrollment	Comments	Death_status	Death_time in days	Death_time in Months	Prog_status	Cause of death	Comment
20mg/1	NOA26-001	1	60	Melanoma	0	1	1	1	0	0	1	1	0.5		1	16	0.526022	1	Progression
	NOA26-002	1	80	Melanoma	0	1	0	1	0	0	1	1	0.86	5mg Hydrocortison + 5mg Prednisolon	1	210	6.90403	1	Progression
	NOA26-003	1	80	Melanoma	0	1	0	0	0	0	0	1	1.5		1	125	4.10954	1	Progression
	NOA26-004	1	80	Melanoma	0	1	0	1	0	0	1	1	0		0	931	30.6079	0	n/a	alive
30mg/2	NOA26-005	1	70	Melanoma	1	1	1	1	0	1	1	1	1.5		1	167	5.49035	1	Progression
	NOA26-006	1	80	Melanoma	0	1	0	1	0	1	0	1	0		1	486	15.9779	1	Progression
	NOA26-007	1	80	Melanoma	0	1	1	0	0	0	1	1	0		1	519	17.0628	1	Progression
	NOA26-008	1	60	Breast	1	1	1	0	0	1	0	1	0		1	33	1.08492	1	Progression
	NOA26-009	0	80	Melanoma	1	1	1	0	1	0	0	1	0
	NOA26-010	1	70	Breast	1	1	1	1	0	1	0	0	1.5		1	420	13.8081	1	Progression
40mg/3	NOA26-011	0	60	Breast	1	1	1	0	0	0	0	0	1.5
	NOA26-012	1	70	Lung Cancer	0	1	0	0	0	0	0	0	1.5		1	19	0.624651	1	Progression
	NOA26-013	1	90	Melanoma	1	1	0	1	0	0	1	1	0.67	4 mg Prednisolone	1	273	8.97524	1	Progression
	NOA26-014	0	90	Melanoma	/	/	/	/	/	/	/	/	/
	NOA26-015	0	50	Melanoma	1	1	1	1	1	0	0	1	1.5
	NOA26-016	1	50	Melanoma	1	1	1	1	1	0	0	1	1.5		1	316	10.3889	1	Progression
	NOA26-017	1	70	Lung Cancer	1	0	1	1	1	1	1	0	0		0	626	20.5806	0	n/a	alive
	NOA26-018	1	70	Melanoma	1	1	1	1	0	1	1	1	1		1	64	2.10409	1	Progression
	NOA26-019	1	80	Melanoma	0	1	0	0	0	0	1	1	0		0	539	17.7204	0	n/a	alive
	NOA26-020	1	90	Lung Cancer	0	1	0	1	1	1	0	0	0		1	66	2.16984	1	Progression
	NOA26-021	0	60	Lung Cancer	0	1	/	1	/	0	0	0	12	Protocol Deviation Dexamethasone
	NOA26-022	1	80	Lung Cancer	0	1	1	1	0	0	1	0	1.5		1	45	1.47944	1	Progression
	NOA26-023	1	70	Lung Cancer	0	1	1	0	0	1	0	0	0		1	192	6.31226	1	Progression
50mg/4	NOA26-024	1	70	Breast	1	1	0	0	0	1	0	0	0		1	84	2.76161	1	Progression
	NOA26-025	1	60	Lung Cancer	0	1	1	0	0	1	1	1	0		1	138	4.53694	1	Progression
	NOA26-026	0	80	Melanoma	0	1	0	1	0	0	1	1	0
	NOA26-027	1	90	Melanoma	0	1	0	1	0	1	0	0	0		0	194	6.37801	0	n/a	alive
	NOA26-028	1	60	Lung Cancer	0	0	1	1	0	1	1	0	0		0	124	4.07667	0	n/a	alive
	NOA26-029	1	90	Breast	0	1	1	0	0	0	1	0	0		0	98	3.22188	1	n/a	alive
	NOA26-030	1	80	Melanoma	0	1	0	0	0	0	1	0	0		0	40	1.31505		n/a	alive
Color Code
	Grey = Screening failure
	Green = drop out (and replaced)

## Sheet: Data Figures_3a_b_c
PatID	Dropout	Death_status	Death_time	Prog_status	Cause of death	Comment
NOA26-001	1	1	16	1	Progression
NOA26-002	0	1	210	1	Progression
NOA26-003	0	1	125	1	Progression
NOA26-004	0	0	931	0	n/a	alive
NOA26-005	0	1	167	1	Progression
NOA26-006	0	1	486	1	Progression
NOA26-007	1	1	519	1	Progression
NOA26-008	1	1	33	1	Progression
NOA26-010	0	1	420	1	Progression
NOA26-013	0	1	273	1	Progression
NOA26-016	0	1	316	1	Progression
NOA26-017	0	0	626	0	n/a	alive
NOA26-018	1	1	64	1	Progression
NOA26-019	0	0	539	0	n/a	alive
NOA26-023	0	1	192	1	Progression
NOA26-025	0	1	138	1	Progression
NOA26-022	1	1	45	1	Progression
NOA26-012	1	1	19	1	Progression
NOA26-020	0	1	66	1	Progression
NOA26-027	0	0	194	0	n/a	alive
NOA26-024	0	1	84	1	Progression
NOA26-028	0	0	124	0	n/a	alive
NOA26-029	0	0	98	1	n/a	alive
NOA26-030	0	0	40	1	n/a	alive

## Sheet: Data Figure 4 EORTC QLQ C30
PatID	Dosis	Population	Visit	QL2_100	PF2_100	RF2_100	EF_100	CF_100	SF_100	FA_100	NV_100	PA_100	DY_100	SL_100	AP_100	CO_100	DI_100	FI_100
NOA26-001	1	1	1	75	46.6667	83.3333	66.6667	66.6667	100	77.7778	50	100	0	0	0	0	0	0
NOA26-001	1	1	2	83.3333	53.3333	83.3333	50	66.6667	100	66.6667	50	100	0	0	33.3333	0	0	0
NOA26-002	1	0	1	33.3333	6.66667	33.3333	33.3333	0	33.3333	33.3333	0	0	0	0	0	0	33.3333	0
NOA26-002	1	0	2	33.3333	6.66667	33.3333	16.6667	0	0	11.1111	0	0	0	0	0	0	0	0
NOA26-002	1	0	3	33.3333	6.66667	33.3333	0	0	0	44.4444	0	0	0	0	0	0	0	0
NOA26-002	1	0	4	33.3333	13.3333	33.3333	8.33333	0	16.6667	33.3333	0	0	0	0	0	0	0	33.3333
NOA26-002	1	0	5	33.3333	26.6667	33.3333	16.6667	0	33.3333	11.1111	0	33.3333	0	0	0	0	0	0
NOA26-002	1	0	6	33.3333	13.3333	33.3333	8.33333	0	16.6667	22.2222	0	16.6667	0	0	0	0	0	0
NOA26-002	1	0	7	50	20	50	8.33333	0	0	33.3333	0	50	0	0	0	0	0	0
NOA26-002	1	0	8	33.3333	13.3333	16.6667	8.33333	0	0	22.2222	0	33.3333	0	0	0	0	0	0
NOA26-002	1	0	9	33.3333	20	33.3333	0	0	0	11.1111	0	33.3333	0	0	0	0	0	0
NOA26-002	1	0	10	25	6.66667	33.3333	8.33333	0	0	11.1111	0	33.3333	0	0	0	0	0	0
NOA26-002	1	0	11	16.6667	6.66667	16.6667	8.33333	0	0	11.1111	0	0	0	0	0	0	0	0
NOA26-003	1	0	1	41.6667	33.3333	100	50	33.3333	83.3333	88.8889	0	0	33.3333	33.3333	33.3333	0	33.3333	66.6667
NOA26-003	1	0	2	50	33.3333	83.3333	50	83.3333	33.3333	44.4444	0	33.3333	33.3333	33.3333	33.3333	0	0	66.6667
NOA26-003	1	0	3	50	20	83.3333	50	100	50	44.4444	0	0	33.3333	0	0	0	0	100
NOA26-003	1	0	4	75	40	100	66.6667	100	50	55.5556	0	33.3333	33.3333	33.3333	0	0	100	100
NOA26-003	1	0	5	50	33.3333	100	50	100	50	33.3333	0	0	33.3333	0	0	0	100	66.6667
NOA26-004	1	0	1	41.6667	53.3333	16.6667	25	16.6667	33.3333	44.4444	0	0	0	0	0	0	0	0
NOA26-004	1	0	2	41.6667	53.3333	16.6667	25	16.6667	33.3333	44.4444	0	0	0	0	0	0	0	0
NOA26-004	1	0	3	50	46.6667	66.6667	33.3333	33.3333	16.6667	66.6667	0	33.3333	33.3333	0	0	0	0	0
NOA26-004	1	0	4	50	60	66.6667	41.6667	33.3333	33.3333	66.6667	0	0	33.3333	33.3333	0	0	0	0
NOA26-004	1	0	5	50	53.3333	50	33.3333	33.3333	16.6667	44.4444	0	16.6667	33.3333	0	0	0	0	0
NOA26-004	1	0	6	58.3333	33.3333	33.3333	33.3333	33.3333	33.3333	55.5556	0	0	33.3333	0	0	0	0	0
NOA26-004	1	0	7	41.6667	60	50	58.3333	33.3333	33.3333	44.4444	0	16.6667	0	0	33.3333	0	0	0
NOA26-004	1	0	8	50	53.3333	66.6667	41.6667	16.6667	16.6667	55.5556	0	0	0	66.6667	0	0	0	0
NOA26-004	1	0	9	50	26.6667	33.3333	25	0	16.6667	22.2222	0	0	0	0	33.3333	0	0	0
NOA26-004	1	0	10	33.3333	33.3333	33.3333	41.6667	0	16.6667	33.3333	0	0	0	0	0	33.3333	0	0
NOA26-004	1	0	11	41.6667	46.6667	66.6667	50	0	33.3333	55.5556	0	16.6667	0	0	0	0	0	0
NOA26-004	1	0	12	33.3333	33.3333	33.3333	50	16.6667	16.6667	44.4444	0	16.6667	0	33.3333	0	33.3333	0	0
NOA26-005	2	0	1	66.6667	20	100	8.33333	0	50	22.2222	0	0	0	33.3333	0	0	0	0
NOA26-005	2	0	3	50	20	33.3333	16.6667	0	16.6667	22.2222	0	0	0	0	33.3333	0	0	0
NOA26-005	2	0	4	33.3333	13.3333	66.6667	8.33333	0	0	33.3333	16.6667	16.6667	33.3333	0	33.3333	0	0	0
NOA26-005	2	0	5	50	13.3333	16.6667	8.33333	0	0	33.3333	16.6667	0	0	0	33.3333	0	0	0
NOA26-005	2	0	6	33.3333	13.3333	33.3333	8.33333	0	0	22.2222	0	0	0	0	0	0	0	0
NOA26-005	2	0	7	41.6667	13.3333	16.6667	8.33333	0	0	33.3333	0	33.3333	0	0	0	0	0	0
NOA26-005	2	0	8	50	20	33.3333	0	0	0	33.3333	0	0	0	33.3333	0	0	0	0
NOA26-005	2	0	9	50	13.3333	16.6667	0	0	0	22.2222	0	0	0	0	0	0	0	0
NOA26-005	2	0	10	41.6667	13.3333	33.3333	0	0	0	22.2222	0	0	0	0	0	0	0	0
NOA26-005	2	0	11	33.3333	6.66667	16.6667	0	0	33.3333	22.2222	0	0	0	33.3333	0	0	0	0
NOA26-006	2	0	1	33.3333	20	33.3333	16.6667	16.6667	83.3333	22.2222	0	33.3333	33.3333	33.3333	0	0	0	66.6667
NOA26-006	2	0	2	50	20	66.6667	50	16.6667	66.6667	66.6667	0	33.3333	33.3333	33.3333	0	33.3333	0	33.3333
NOA26-006	2	0	3	50	26.6667	50	41.6667	33.3333	50	66.6667	0	66.6667	0	33.3333	66.6667	33.3333	0	33.3333
NOA26-006	2	0	4	33.3333	20	33.3333	33.3333	33.3333	66.6667	33.3333	0	33.3333	33.3333	0	33.3333	0	0	33.3333
NOA26-006	2	0	5	33.3333	20	33.3333	41.6667	0	50	22.2222	0	16.6667	33.3333	33.3333	0	0	0	33.3333
NOA26-006	2	0	6	50	6.66667	33.3333	33.3333	0	66.6667	22.2222	0	16.6667	0	0	0	0	0	33.3333
NOA26-006	2	0	7	50	13.3333	33.3333	41.6667	0	66.6667	22.2222	0	33.3333	0	0	0	0	0	33.3333
NOA26-006	2	0	8	33.3333	20	33.3333	41.6667	33.3333	66.6667	33.3333	0	33.3333	0	33.3333	33.3333	0	0	33.3333
NOA26-006	2	0	9	50	20	33.3333	41.6667	33.3333	66.6667	33.3333	0	33.3333	0	0	0	0	0	33.3333
NOA26-006	2	0	10	33.3333	13.3333	16.6667	25	0	66.6667	33.3333	0	16.6667	0	0	0	0	0	33.3333
NOA26-006	2	0	11	33.3333	13.3333	33.3333	41.6667	33.3333	66.6667	33.3333	0	50	0	33.3333	0	0	0	33.3333
NOA26-006	2	0	12	66.6667	86.6667	100	66.6667	66.6667	100	44.4444	0	50	33.3333	0	0	0	0	33.3333
NOA26-006	2	0	13	50	26.6667	33.3333	50	50	66.6667	44.4444	0	33.3333	0	33.3333	0	0	0	33.3333
NOA26-007	2	1	1	58.3333	60	66.6667	66.6667	33.3333	66.6667	77.7778	0	66.6667	33.3333	0	100	0	0	33.3333
NOA26-007	2	1	2	58.3333	40	33.3333	16.6667	16.6667	33.3333	66.6667	33.3333	50	33.3333	0	66.6667	0	0	33.3333
NOA26-007	2	1	3		33.3333	100				50	0	66.6667	0	0	66.6667	0
NOA26-007	2	1	11	50	26.6667	33.3333	33.3333	50	50	33.3333	0	33.3333	33.3333	0	0	0	0	0
NOA26-007	2	1	12	25	26.6667	33.3333	25	50	33.3333	44.4444	0	33.3333	0	0	33.3333	0	0	0
NOA26-007	2	1	13	25	20	16.6667	16.6667	0	16.6667	33.3333	0	0	0	0	0	0	0	0
NOA26-008	2	1	1	75	100	100	58.3333	66.6667	66.6667	100	33.3333	100	33.3333	100	66.6667	100	0	33.3333
NOA26-008	2	1	2	66.6667	100	100	66.6667	66.6667	66.6667	100	16.6667	83.3333	33.3333	66.6667	66.6667	100	0	0
NOA26-010	2	0	1	33.3333	33.3333	33.3333	41.6667	33.3333	33.3333	33.3333	0	0	33.3333	0	0	0	0	0
NOA26-010	2	0	2	33.3333	26.6667	33.3333	50	66.6667	50	33.3333	0	33.3333	33.3333	33.3333	0	33.3333	0	0
NOA26-010	2	0	3	50	40	16.6667	33.3333	33.3333	50	33.3333	16.6667	33.3333	0	0	0	0	0	0
NOA26-010	2	0	4	33.3333	46.6667	33.3333	41.6667	50	0	33.3333	16.6667	0	33.3333	0	0	33.3333	0	0
NOA26-010	2	0	5	50	26.6667	33.3333	41.6667	66.6667	33.3333	33.3333	16.6667	33.3333	33.3333	33.3333	0	33.3333	0	0
NOA26-010	2	0	6	50	40	33.3333	50	66.6667	50	33.3333	16.6667	33.3333	33.3333	33.3333	0	66.6667	0	33.3333
NOA26-010	2	0	7	50	40	50	41.6667	66.6667	66.6667	33.3333	0	33.3333	33.3333	0	0	66.6667	0	33.3333
NOA26-010	2	0	8	50	33.3333	33.3333	58.3333	33.3333	50	33.3333	16.6667	33.3333	33.3333	33.3333	0	0	0	0
NOA26-010	2	0	9	66.6667	40	66.6667	66.6667	66.6667	66.6667	66.6667	16.6667	33.3333	66.6667	33.3333	33.3333	66.6667	0	0
NOA26-010	2	0	10	75	40	66.6667	75	83.3333	66.6667	33.3333	0	33.3333	33.3333	33.3333	0	100	0	0
NOA26-010	2	0	11	83.3333	80	83.3333	100	100	100	88.8889	16.6667	66.6667	33.3333	33.3333	0	100	0	0
NOA26-010	2	0	12	58.3333	40	33.3333	41.6667	50	66.6667	33.3333	0	16.6667	33.3333	33.3333	0	0	0	66.6667
NOA26-010	2	0	13	33.3333	40	33.3333	75	66.6667	66.6667	44.4444	16.6667	33.3333	33.3333	33.3333	33.3333	100	0	33.3333
NOA26-012	3	1	1	41.6667	26.6667	100	66.6667	66.6667	50	77.7778	16.6667	50	66.6667	33.3333	33.3333	0	0	0
NOA26-012	3	1	2	100	53.3333	100	75	100	100	100	100	100	100	0	100	0	0	0
NOA26-013	3	0	1	41.6667	20	33.3333	66.6667	0	50	55.5556	33.3333	66.6667	0	0	0	66.6667	0	0
NOA26-013	3	0	2	58.3333	20	66.6667	66.6667	0	33.3333	44.4444	16.6667	66.6667	0	0	66.6667	0	0	0
NOA26-013	3	0	3	25	20	16.6667	33.3333	0	33.3333	66.6667	16.6667	16.6667	0	0	66.6667	0	0	0
NOA26-013	3	0	4	66.6667	60	100	58.3333	0	66.6667	88.8889	0	0	0	0	66.6667	0	33.3333	0
NOA26-013	3	0	10	41.6667	20	50	50	0	50	55.5556	16.6667	33.3333	0	0	66.6667	0	0	0
NOA26-013	3	0	12	33.3333	40	33.3333	25	0	16.6667	33.3333	16.6667	33.3333	0	0	66.6667	0	0	0
NOA26-016	3	0	1	75	0	0	50	0	16.6667	22.2222	0	0	33.3333	0	0	0	33.3333	0
NOA26-016	3	0	2	83.3333	33.3333	0	33.3333	0	83.3333	55.5556	0	0	33.3333	0	0	0	0	0
NOA26-016	3	0	3	25	13.3333	33.3333	8.33333	0	0	22.2222	0	0	0	0	0	0	0	0
NOA26-016	3	0	4	33.3333	0	0	0	0	16.6667	22.2222	0	0	33.3333	0	0	0	0	0
NOA26-016	3	0	5	33.3333	6.66667	0	8.33333	0	16.6667	22.2222	0	0	33.3333	0	0	0	0	0
NOA26-016	3	0	6	25	13.3333	0	8.33333	0	33.3333	33.3333	0	0	0	0	0	0	0	0
NOA26-016	3	0	7	33.3333	0	0	8.33333	0	16.6667	22.2222	0	0	0	0	0	0	0	0
NOA26-016	3	0	8	25	0	0	16.6667	0	16.6667	22.2222	0	0	0	0	0	0	0	0
NOA26-016	3	0	9	16.6667	0	0	8.33333	0	0	11.1111	0	0	0	0	0	0	0	0
NOA26-016	3	0	10	83.3333	33.3333	100	16.6667	0	100	44.4444	0	0	0	0	0	0	0	0
NOA26-017	3	0	1	50	60	100	33.3333	50	83.3333	88.8889	0	0	66.6667	0	100	0	0	0
NOA26-017	3	0	2	75	60	100	33.3333	50	83.3333	88.8889	0	16.6667	66.6667	0	66.6667	66.6667	0	0
NOA26-017	3	0	3	66.6667	66.6667	83.3333	25	50	66.6667	88.8889	0	0	100	0	66.6667	66.6667	0	0
NOA26-017	3	0	4	66.6667	66.6667	100	8.33333	16.6667	100	100	0	0	100	0	66.6667	66.6667	0	0
NOA26-017	3	0	5	50	53.3333	100	0	0	83.3333	88.8889	0	0	66.6667	0	33.3333	33.3333	0	0
NOA26-017	3	0	6	50	66.6667	100	25	0	83.3333	77.7778	0	0	66.6667	0	33.3333	66.6667	0	0
NOA26-017	3	0	7	50	33.3333	83.3333	0	0	100	66.6667	0	0	0	66.6667	66.6667	66.6667	0	0
NOA26-017	3	0	8	58.3333	53.3333	100	0	0	100	44.4444	0	0	0	66.6667	33.3333	66.6667	0	0
NOA26-017	3	0	9	50	46.6667	100	0	0	66.6667	55.5556	0	16.6667	33.3333	0	66.6667	66.6667	0	0
NOA26-017	3	0	10	66.6667	40	83.3333	0	0	83.3333	0	0	33.3333	33.3333	0	0	66.6667	0	0
NOA26-017	3	0	11	50	13.3333	83.3333	0	0	83.3333	11.1111	16.6667	0	0	33.3333	0	0	0	0
NOA26-017	3	0	12	50	33.3333	100	0	0	100	0	0	0	0	0	0	66.6667	0	0
NOA26-017	3	0	13	50	33.3333	83.3333	0	0	100	44.4444	0	0	33.3333	100	0	66.6667	0	0
NOA26-018	3	1	1	50	20	50	58.3333	83.3333	83.3333	66.6667	100	83.3333	0	66.6667	100	100	0	66.6667
NOA26-018	3	1	2	50	13.3333	33.3333	41.6667	50	66.6667	44.4444	100	66.6667	0	66.6667	100	100	0	33.3333
NOA26-018	3	1	3	75	40	16.6667	75	83.3333	66.6667	55.5556	66.6667	66.6667	0	33.3333	100	100	0	33.3333
NOA26-019	3	0	1	16.6667	20	0	91.6667	50	0	44.4444	0	0	0	33.3333	0	0	0	33.3333
NOA26-019	3	0	2	33.3333	33.3333	16.6667	75	33.3333	66.6667	55.5556	0	0	33.3333	33.3333	0	0	0	100
NOA26-019	3	0	3	33.3333	20	0	50	33.3333	0	66.6667	0	0	0	0	0	0	0	66.6667
NOA26-019	3	0	4	41.6667	33.3333	0	83.3333	50	0	55.5556	0	0	33.3333	0	33.3333	0	0	33.3333
NOA26-019	3	0	5	41.6667	20	16.6667	75	0	0	44.4444	0	0	33.3333	0	0	0	0	33.3333
NOA26-019	3	0	6	41.6667	26.6667	33.3333	50	50	0	33.3333	0	0	33.3333	0	0	0	0	33.3333
NOA26-019	3	0	7	33.3333	26.6667	0	58.3333	16.6667	0	33.3333	0	0	33.3333	0	0	0	0	33.3333
NOA26-019	3	0	8	33.3333	13.3333	16.6667	25	16.6667	0	22.2222	0	16.6667	33.3333	0	0	0	0	100
NOA26-019	3	0	9	41.6667	33.3333	33.3333	50	16.6667	0	44.4444	0	0	33.3333	0	0	0	0	100
NOA26-019	3	0	10	25	46.6667	16.6667	41.6667	16.6667	0	55.5556	0	0	66.6667	0	0	0	33.3333	100
NOA26-019	3	0	11	25	33.3333	16.6667	66.6667	16.6667	0	44.4444	0	0	33.3333	0	33.3333	0	0	33.3333
NOA26-019	3	0	12	33.3333	26.6667	0	66.6667	50	0	33.3333	16.6667	0	33.3333	0	33.3333	0	0	66.6667
NOA26-019	3	0	13	50	20	0	75	33.3333	16.6667	44.4444	16.6667	16.6667	33.3333	0	0	0	0	33.3333
NOA26-020	3	1	1	66.6667	66.6667	66.6667	33.3333	16.6667	33.3333	55.5556	0	0	33.3333	0	0	0	0	0
NOA26-020	3	1	2	50	53.3333	66.6667	0	16.6667	0	22.2222	0	0	0	0	0	0	0	0
NOA26-020	3	1	5	33.3333	53.3333	16.6667	0	0	0	0	0	0	0	0	0	0	0	0
NOA26-022	3	1	1	50	33.3333	33.3333	58.3333	16.6667	66.6667	44.4444	50	33.3333	33.3333	66.6667	33.3333	33.3333	0	33.3333
NOA26-022	3	1	2	50	40	33.3333	58.3333	16.6667	33.3333	55.5556	33.3333	33.3333	33.3333	33.3333	0	33.3333	33.3333	33.3333
NOA26-022	3	1	3	50	46.6667	50	33.3333	33.3333	50	55.5556	100	50	66.6667	66.6667	66.6667	0	0	0
NOA26-023	3	0	1	50	33.3333	50	41.6667	0	16.6667	44.4444	0	0	0	33.3333	0	0	0	0
NOA26-023	3	0	2	50	20	50	33.3333	0	16.6667	33.3333	0	16.6667	0	33.3333	33.3333	0	66.6667	0
NOA26-023	3	0	3	66.6667	53.3333	66.6667	41.6667	0	33.3333	66.6667	16.6667	66.6667	0	0	100	0	33.3333	0
NOA26-023	3	0	4	83.3333	66.6667	100	66.6667	0	100	88.8889	0	83.3333	33.3333	33.3333	100	0	0	0
NOA26-023	3	0	5	66.6667	46.6667	66.6667	8.33333	0	50	55.5556	0	66.6667	0	33.3333	100	0	0	0
NOA26-023	3	0	6	66.6667	46.6667	66.6667	33.3333	16.6667	33.3333	66.6667	33.3333	66.6667	33.3333	66.6667	100	33.3333	33.3333	0
NOA26-023	3	0	7	50	53.3333	66.6667	22.2222	0	33.3333	44.4444	0	66.6667	33.3333	33.3333	33.3333	0	0	0
NOA26-023	3	0	8	66.6667	53.3333	66.6667	16.6667	0	50	44.4444	0	66.6667	0	33.3333	0	0	0	0
NOA26-023	3	0	9	50	53.3333	66.6667	16.6667	0	16.6667	44.4444	0	66.6667	0	66.6667	0	33.3333	0	0
NOA26-023	3	0	10	50	46.6667	50	33.3333	33.3333	33.3333	33.3333	0	33.3333	33.3333	33.3333	33.3333	0	0	0
NOA26-024	4	0	1	66.6667	80	100	8.33333	50	100	66.6667	33.3333	66.6667	0	0	0	0	0	0
NOA26-024	4	0	2	58.3333	66.6667	100	0	33.3333	33.3333	77.7778	66.6667	66.6667	0	0	0	33.3333	0	0
NOA26-024	4	0	3	41.6667	80	100	0	33.3333	66.6667	88.8889	16.6667	50	0	0	0	66.6667	0	0
NOA26-024	4	0	4	25	73.3333	100	8.33333	33.3333	66.6667	55.5556	66.6667	66.6667	0	0	33.3333	66.6667	0	0
NOA26-024	4	0	5	33.3333	60	100	16.6667	33.3333	66.6667	55.5556	33.3333	50	0	0	0	66.6667	0	0
NOA26-024	4	0	6	33.3333	53.3333	100	8.33333	16.6667	33.3333	77.7778	66.6667	50	0	33.3333	33.3333	0	100	33.3333
NOA26-025	4	0	1	91.6667	93.3333	83.3333	91.6667	66.6667	100	100	66.6667	66.6667	33.3333	0	33.3333	66.6667	0	33.3333
NOA26-025	4	0	2	75	80	100	91.6667	66.6667	100	100	83.3333	100	0	33.3333	66.6667	100	0	33.3333
NOA26-025	4	0	3	83.3333	86.6667	100	83.3333	50	100	100	100	100	0	0	100	0	0	0
NOA26-025	4	0	4	66.6667	86.6667	100	58.3333	83.3333	50	100	100	16.6667	0	0	100	33.3333	33.3333	0
NOA26-025	4	0	5	58.3333	80	100	50	66.6667	66.6667	100	50	16.6667	0	0	66.6667	0	33.3333	0
NOA26-025	4	0	6	100	86.6667	83.3333	50	83.3333	83.3333	100	33.3333	100	0	66.6667	100	100	66.6667	33.3333
NOA26-025	4	0	9	75	93.3333	100	83.3333	50	83.3333	88.8889	66.6667	50	33.3333	33.3333	0	0	0	0
NOA26-025	4	0	10	75	93.3333	100	83.3333	50	83.3333	88.8889	66.6667	50	33.3333	33.3333	0	0	0	0
NOA26-027	4	0	1	50	46.6667	66.6667	50	33.3333	66.6667	66.6667	33.3333	0	0	66.6667	66.6667	66.6667	0	0
NOA26-027	4	0	2	83.3333	40	33.3333	33.3333	16.6667	50	55.5556	16.6667	50	0	66.6667	66.6667	100	0	0
NOA26-027	4	0	3	33.3333	53.3333	66.6667	0	50	50	66.6667	33.3333	16.6667	0	66.6667	66.6667	66.6667	0	0
NOA26-027	4	0	4	33.3333	53.3333	66.6667	0	50	50	66.6667	33.3333	16.6667	0	66.6667	66.6667	66.6667	0	0
NOA26-027	4	0	5	50	46.6667	66.6667	0	0	66.6667	66.6667	0	0	0	33.3333	33.3333	0	0	0
NOA26-027	4	0	6	66.6667	66.6667	100	75	66.6667	100	100	33.3333	0	0	33.3333	100	33.3333	0	0
NOA26-027	4	0	7	58.3333	53.3333	83.3333	50	66.6667	100	100	50	0	0	100	100	0	0	0
NOA26-027	4	0	8	41.6667	33.3333	100	66.6667	33.3333	100	77.7778	50	0	0	100	100	100	0	0
NOA26-027	4	0	9	41.6667	40	100	41.6667	33.3333	100	88.8889	16.6667	16.6667	0	100	100	33.3333	0	0
NOA26-027	4	0	10	50	26.6667	83.3333	50	33.3333	83.3333	66.6667	0	16.6667	33.3333	100	33.3333	100	0	0
NOA26-027	4	0	11	33.3333	20	100	41.6667	33.3333	50	55.5556	0	16.6667	0	100	0	66.6667	0	0
NOA26-027	4	0	12	33.3333	20	83.3333	33.3333	33.3333	16.6667	55.5556	0	50	0	100	0	66.6667	0	0
NOA26-028	4	0	1	83.3333	73.3333	100	50	50	66.6667	55.5556	50	50	66.6667	66.6667	100	100	0	66.6667
NOA26-028	4	0	2	75	46.6667	66.6667	41.6667	66.6667	83.3333	44.4444	33.3333	33.3333	33.3333	33.3333	66.6667	100	33.3333	33.3333
NOA26-028	4	0	3	66.6667	53.3333	100	41.6667	50	66.6667	33.3333	16.6667	33.3333	33.3333	33.3333	100	100	0	66.6667
NOA26-028	4	0	4	66.6667	73.3333	83.3333	25	50	33.3333	44.4444	33.3333	16.6667	33.3333	33.3333	100	66.6667	0	33.3333
NOA26-028	4	0	5	41.6667	40	83.3333	41.6667	33.3333	66.6667	55.5556	33.3333	33.3333	66.6667	33.3333	100	66.6667	0	66.6667
NOA26-028	4	0	6	58.3333	53.3333	50	33.3333	50	66.6667	22.2222	16.6667	16.6667	0	33.3333	66.6667	0	0	66.6667
NOA26-028	4	0	7	25	66.6667	83.3333	33.3333	50	33.3333	44.4444	33.3333	0	0	33.3333	100	100	0	33.3333
NOA26-028	4	0	8	50	53.3333	66.6667	33.3333	33.3333	50	44.4444	16.6667	0	0	33.3333	100	66.6667	0	66.6667
NOA26-028	4	0	9	50	58.3333	83.3333	25	33.3333	66.6667	33.3333	33.3333	16.6667	0	66.6667	100	100	0	66.6667
NOA26-028	4	0	10	33.3333	60	83.3333	16.6667	33.3333	50	44.4444	33.3333	0	0	0		66.6667	0	33.3333
NOA26-029	4	0	1	66.6667	0	0	91.6667	0	33.3333	33.3333	66.6667	0	0	66.6667	66.6667	0	66.6667	0
NOA26-029	4	0	2	50	26.6667	16.6667	91.6667	33.3333	66.6667	77.7778	83.3333	0	33.3333	66.6667	100	0	33.3333	33.3333
NOA26-029	4	0	3	83.3333	40	33.3333	100	33.3333	66.6667	77.7778	100	0	66.6667	66.6667	66.6667	0	100	0
NOA26-029	4	0	4	50	13.3333	33.3333	66.6667	33.3333	33.3333	66.6667	16.6667	16.6667	33.3333	0	33.3333	33.3333	0	0
NOA26-029	4	0	5	33.3333	26.6667	33.3333	41.6667	33.3333	0	44.4444	0	0	0	0	0	0	0	0
NOA26-029	4	0	6	50	20	33.3333	58.3333	33.3333	33.3333	33.3333	0	0	33.3333	33.3333	33.3333	0	0	0
NOA26-029	4	0	7	83.3333	26.6667	66.6667	66.6667	0	66.6667	33.3333	16.6667	0	0	0	0	0	0	0
NOA26-029	4	0	8	66.6667	26.6667	66.6667	58.3333	0	33.3333	44.4444	0	0	0	0	33.3333	0	0	0
NOA26-029	4	0	9	83.3333	26.6667	66.6667	41.6667	0	33.3333	33.3333	0	0	0	0	33.3333	0	0	0
NOA26-030	4	0	1	41.6667	26.6667	0	33.3333	16.6667	0	22.2222	0	0	0	0	66.6667	0	0	0
NOA26-030	4	0	2	41.6667	40	0	33.3333	16.6667	0	11.1111	0	0	0	33.3333	0	0	0	0
NOA26-030	4	0	3	25	46.6667	50	50	100	66.6667	44.4444	0	33.3333	66.6667	100	100	66.6667	0	33.3333
NOA26-030	4	0	4	50	46.6667	33.3333	66.6667	33.3333	0	33.3333	0	0	0	0	0	0	0	0
NOA26-030	4	0	5	50	46.6667	16.6667	66.6667	33.3333	0	44.4444	0	0	0	0	0	0	0	0
NOA26-030	4	0	6	58.3333	40	0	75	33.3333	0	33.3333	0	50	33.3333	0	0	0	0	0

## Sheet: Data Figure 4 EORTC QLQ-BN20
PatID	Dosis	Population	Visit	bnfu_100	bnvd_100	bndm_100	bncd_100	bnha_100	bnse_100	bndr_100	bnis_100	bnhl_100	bnwl_100	bnbc_100
NOA26-001	1	1	1	75	22.2222	44.4444	0	100	0	33.3333	0	0	33.3333	0
NOA26-001	1	1	2	58.3333	22.2222	55.5556	0	100	0	33.3333	0	0	66.6667	0
NOA26-002	1	0	1	25	0	0	0	0	0	0	0	0	0	0
NOA26-002	1	0	2	8.33333	0	0	0	0	0	0	0	0	0	0
NOA26-002	1	0	3	8.33333	0	0	0	0	0	33.3333	0	0	0	0
NOA26-002	1	0	4	8.33333	0	0	0	0	0	33.3333	0	0	0	0
NOA26-002	1	0	5	8.33333	0	0	0	0	0	0	0	0	0	0
NOA26-002	1	0	6	16.6667	0	0	0	0	0	0	0	0	0	0
NOA26-002	1	0	7	16.6667	0	0	0	0	0	33.3333	0	0	0	0
NOA26-002	1	0	8	8.33333	0	0	0	0	0	33.3333	0	0	0	0
NOA26-002	1	0	9	8.33333	0	0	0	0	0	33.3333	0	0	0	0
NOA26-002	1	0	10	8.33333	0	0	0	0	0	33.3333	0	0	0	0
NOA26-002	1	0	11	0	0	0	0	0	0	0	33.3333	0	0	0
NOA26-003	1	0	1	58.3333	11.1111	33.3333	77.7778	33.3333	33.3333	66.6667	33.3333	0	100	0
NOA26-003	1	0	2	50	33.3333	0	77.7778	33.3333	100	0	0	0	0	0
NOA26-003	1	0	3	58.3333	22.2222	0	88.8889	0	0	0	0	0	0	0
NOA26-003	1	0	4	41.6667	11.1111	11.1111	88.8889	33.3333	0	33.3333	0	0	33.3333	0
NOA26-003	1	0	5	33.3333	22.2222	11.1111	88.8889	0	0	33.3333	0	0	0	0
NOA26-004	1	0	1	41.6667	0	22.2222	22.2222	0	0	33.3333	66.6667	66.6667	33.3333	0
NOA26-004	1	0	2	41.6667	0	22.2222	22.2222	0	0	33.3333	66.6667	66.6667	33.3333	0
NOA26-004	1	0	3	41.6667	0	0	11.1111	0	0	66.6667	33.3333	33.3333	33.3333	0
NOA26-004	1	0	4	33.3333	0	0	0	0	0	66.6667	0	0	0	0
NOA26-004	1	0	5	33.3333	0	22.2222	11.1111	0	0	66.6667	33.3333	0	0	0
NOA26-004	1	0	6	41.6667	0	0	11.1111	0	0	66.6667	33.3333	33.3333	0	0
NOA26-004	1	0	7	41.6667	0	0	22.2222	0	0	66.6667	33.3333	66.6667	0	0
NOA26-004	1	0	8	33.3333	0	0	0	0	0	66.6667	33.3333	33.3333	0	0
NOA26-004	1	0	9	33.3333	0	0	0	0	0	33.3333	0	0	0	0
NOA26-004	1	0	10	16.6667	0	0	0	0	0	33.3333	0	0	0	0
NOA26-004	1	0	11	41.6667	0	11.1111	0	0	0	33.3333	33.3333	0	0	0
NOA26-004	1	0	12	41.6667	11.1111	0	0	0	0	0	0	0	0	0
NOA26-005	2	0	1	66.6667	55.5556	44.4444	11.1111	0	33.3333	33.3333	0	33.3333	33.3333	0
NOA26-005	2	0	3	16.6667	33.3333	0	0	0	0	33.3333	0	33.3333	0	0
NOA26-005	2	0	4	25	22.2222	0	0	33.3333	0	33.3333	0	0	33.3333	0
NOA26-005	2	0	5	8.33333	22.2222	11.1111	0	0	0	33.3333	0	0	0	0
NOA26-005	2	0	6	8.33333	22.2222	0	0	0	0	33.3333	0	0	0	0
NOA26-005	2	0	7	8.33333	22.2222	0	0	0	0	33.3333	0	0	0	0
NOA26-005	2	0	8	8.33333	11.1111	11.1111	0	0	0	33.3333	0	0	0	0
NOA26-005	2	0	9	0	11.1111	11.1111	0	0	0	33.3333	0	0	0	0
NOA26-005	2	0	10	8.33333	11.1111	11.1111	0	0	0	33.3333	0	0	0	0
NOA26-005	2	0	11	0	11.1111	11.1111	0	0	0	33.3333	0	0	0	0
NOA26-006	2	0	1	50	22.2222	22.2222	11.1111	33.3333	0	33.3333	66.6667	66.6667	0	33.3333
NOA26-006	2	0	2	50	22.2222	22.2222	11.1111	33.3333	0	33.3333	33.3333	0	33.3333	33.3333
NOA26-006	2	0	3	41.6667	0	22.2222	22.2222	33.3333	0	66.6667	33.3333	0	33.3333	0
NOA26-006	2	0	4	41.6667	11.1111	22.2222	22.2222	33.3333	0	0	33.3333	33.3333	33.3333	0
NOA26-006	2	0	5	33.3333	0	0	11.1111	0	0	0	33.3333	66.6667	0	0
NOA26-006	2	0	6	41.6667	0	11.1111	22.2222	0	0	33.3333	33.3333	0	0	0
NOA26-006	2	0	7	33.3333	0	33.3333	22.2222	0	0	0	33.3333	33.3333	33.3333	0
NOA26-006	2	0	8	50	33.3333	33.3333	44.4444	33.3333	0	33.3333	33.3333	33.3333	33.3333	0
NOA26-006	2	0	9	50	22.2222	22.2222	22.2222	0	0	33.3333	33.3333	33.3333	33.3333	0
NOA26-006	2	0	10	41.6667	22.2222	11.1111	22.2222	0	0	33.3333	66.6667	66.6667	0	0
NOA26-006	2	0	11	58.3333	22.2222	22.2222	33.3333	0	0	33.3333	66.6667	66.6667	0	0
NOA26-006	2	0	12	75	11.1111	55.5556	66.6667	33.3333	33.3333	33.3333	33.3333	33.3333	66.6667	33.3333
NOA26-006	2	0	13	41.6667	33.3333	44.4444	33.3333	33.3333	33.3333	33.3333	33.3333	0	66.6667	0
NOA26-007	2	1	1	25	0	0	33.3333	33.3333	0	100	66.6667	33.3333	0	33.3333
NOA26-007	2	1	2	25	22.2222	22.2222	55.5556	33.3333	0	66.6667	33.3333	0	0	0
NOA26-007	2	1	3	25	11.1111	11.1111	66.6667	33.3333	33.3333	66.6667	33.3333	0	0	0
NOA26-007	2	1	11	66.6667	0	11.1111	33.3333	0	0	33.3333	0	0	0	0
NOA26-007	2	1	12	8.33333	0	11.1111	22.2222	0	0	66.6667	0	0	0	0
NOA26-007	2	1	13	8.33333	0	0	0	0	0	33.3333	0	0	0	0
NOA26-008	2	1	1	66.6667	44.4444	77.7778	33.3333	66.6667	0	66.6667	100	0	100	33.3333
NOA26-008	2	1	2	66.6667	33.3333	66.6667	22.2222	0	0	66.6667	66.6667	66.6667	100	33.3333
NOA26-010	2	0	1	33.3333	11.1111	33.3333	33.3333	0	0	0	33.3333	66.6667	33.3333	33.3333
NOA26-010	2	0	2	33.3333	11.1111	22.2222	44.4444	33.3333	0	33.3333	66.6667	100	33.3333	0
NOA26-010	2	0	3	33.3333	22.2222	33.3333	33.3333	0	0	33.3333	0	0	33.3333	66.6667
NOA26-010	2	0	4	33.3333	0	22.2222	33.3333	0	0	33.3333	66.6667	100	33.3333	33.3333
NOA26-010	2	0	5	33.3333	11.1111	33.3333	44.4444	33.3333	0	33.3333	66.6667	100	33.3333	33.3333
NOA26-010	2	0	6	41.6667	33.3333	55.5556	66.6667	33.3333	0	66.6667	33.3333	100	66.6667	33.3333
NOA26-010	2	0	7	41.6667	11.1111	33.3333	55.5556	33.3333	0	33.3333	66.6667	100	33.3333	33.3333
NOA26-010	2	0	8	41.6667	11.1111	22.2222	33.3333	33.3333	0	33.3333	33.3333	100	66.6667	33.3333
NOA26-010	2	0	9	75	22.2222	44.4444	44.4444	33.3333	0	33.3333	66.6667	100	66.6667	33.3333
NOA26-010	2	0	10	75	11.1111	55.5556	66.6667	66.6667	0	33.3333	66.6667	100	66.6667	66.6667
NOA26-010	2	0	11	91.6667	55.5556	77.7778	77.7778	66.6667	0	100	66.6667	100	100	66.6667
NOA26-010	2	0	12	25	22.2222	44.4444	33.3333	0	0	33.3333	100	100	66.6667	33.3333
NOA26-010	2	0	13	50	11.1111	44.4444	33.3333	66.6667	0	33.3333	100	100	66.6667	66.6667
NOA26-012	3	1	1	41.6667	66.6667	33.3333	55.5556	100	33.3333	33.3333	0	0	33.3333	33.3333
NOA26-012	3	1	2	83.3333	100	100	33.3333	100	100	100	100	0	100	100
NOA26-013	3	0	1	75	0	0	0	0	0	33.3333	0	0	0	0
NOA26-013	3	0	2	83.3333	0	0	0	66.6667	0	33.3333	0	0	0	0
NOA26-013	3	0	3	66.6667	0	0	0	33.3333	0	66.6667	0	0	0	0
NOA26-013	3	0	4	83.3333	0	0	0	33.3333	0	66.6667	0	0	0	0
NOA26-013	3	0	10	66.6667	0	0	0	33.3333	0	33.3333	0	0	0	0
NOA26-013	3	0	12	58.3333	0	0	0	33.3333	0	33.3333	0	0	0	0
NOA26-016	3	0	1	91.6667	66.6667	0	0	0	0	33.3333	0	0	0	33.3333
NOA26-016	3	0	2	91.6667	44.4444	0	0	33.3333	0	66.6667	0	0	0	0
NOA26-016	3	0	3	25	44.4444	22.2222	0	0	0	33.3333	0	0	0	0
NOA26-016	3	0	4	33.3333	33.3333	22.2222	0	0	0	33.3333	0	0	0	0
NOA26-016	3	0	5	16.6667	11.1111	0	0	0	0	33.3333	0	0	0	0
NOA26-016	3	0	6	41.6667	22.2222	0	0	0	0	33.3333	0	0	0	0
NOA26-016	3	0	7	16.6667	22.2222	0	0	0	0	33.3333	0	0	0	0
NOA26-016	3	0	8	16.6667	33.3333	11.1111	0	0	0	0	0	0	0	0
NOA26-016	3	0	9	8.33333	22.2222	0	0	0	0	33.3333	0	0	0	0
NOA26-016	3	0	10	66.6667	22.2222	0	0	0	0	33.3333	0	0	0	0
NOA26-017	3	0	1	41.6667	0	55.5556	0	0	0	100	0	0	0	0
NOA26-017	3	0	2	50	0	22.2222	0	33.3333	0	66.6667	0	0	0	33.3333
NOA26-017	3	0	3	8.33333	0	33.3333	0	33.3333	0	66.6667	0	0	66.6667	0
NOA26-017	3	0	4	25	0	33.3333	0	33.3333	0	33.3333	0	0	0	0
NOA26-017	3	0	5	16.6667	0	44.4444	0	0	0	33.3333	0	0	100	0
NOA26-017	3	0	6	58.3333	0	33.3333	0	0	0	0	0	0	100	0
NOA26-017	3	0	7	8.33333	0	44.4444	0	0	0	66.6667	0	0	100	0
NOA26-017	3	0	8	33.3333	0	44.4444	0	0	0	66.6667	0	0	100	0
NOA26-017	3	0	9	0	0	22.2222	0	0	0	33.3333	0	0	66.6667	0
NOA26-017	3	0	10	0	0	11.1111	0	0	0	0	0	0	33.3333	0
NOA26-017	3	0	11	0	0	22.2222	0	33.3333	0	0	0	0	66.6667	66.6667
NOA26-017	3	0	12	8.33333	0	0	0	0	0	0	0	0	33.3333	0
NOA26-017	3	0	13	8.33333	0	33.3333	0	0	0	66.6667	0	0	66.6667	66.6667
NOA26-018	3	1	1	58.3333	44.4444	44.4444	77.7778	100	0	100	100	100	33.3333	0
NOA26-018	3	1	2	75	44.4444	33.3333	33.3333	100	0	100	33.3333	100	66.6667	0
NOA26-018	3	1	3	41.6667	55.5556	88.8889	66.6667	66.6667	0	100	33.3333	100	100	33.3333
NOA26-019	3	0	1	75	0	0	11.1111	0	0	33.3333	0	0	33.3333	0
NOA26-019	3	0	2	66.6667	0	0	11.1111	0	0	66.6667	0	0	33.3333	0
NOA26-019	3	0	3	50	0	0	11.1111	0	0	33.3333	0	0	33.3333	0
NOA26-019	3	0	4	58.3333	0	0	11.1111	0	0	33.3333	0	0	33.3333	0
NOA26-019	3	0	5	66.6667	0	0	11.1111	33.3333	0	33.3333	0	0	33.3333	0
NOA26-019	3	0	6	66.6667	0	0	0	0	0	33.3333	0	0	0	0
NOA26-019	3	0	7	41.6667	0	0	0	33.3333	0	33.3333	0	0	0
NOA26-019	3	0	8	16.6667	0	0	0	33.3333	0	33.3333	0	0	33.3333	0
NOA26-019	3	0	9	25	0	0	0	0	0	33.3333	33.3333	0	0	0
NOA26-019	3	0	10	16.6667	0	0	11.1111	0	0	66.6667	0	0	0	0
NOA26-019	3	0	11	50	0	0	0	0	0	33.3333	0	0	0	0
NOA26-019	3	0	12	66.6667	0	0	0	0	0	33.3333	0	0	0	0
NOA26-019	3	0	13	66.6667	0	0	11.1111	33.3333	0	66.6667	0	0	33.3333	0
NOA26-020	3	1	1	0	0	44.4444	0	0	0	33.3333	0	0	33.3333	0
NOA26-020	3	1	2	25	11.1111	44.4444	22.2222	0	0	0	0	0	0	0
NOA26-020	3	1	5	8.33333	0	11.1111	0	0	0	0	66.6667	0	33.3333	0
NOA26-022	3	1	1	66.6667	0	0	0	66.6667	0	33.3333	0	0	0	0
NOA26-022	3	1	2	58.3333	22.2222	22.2222	0	33.3333	0	33.3333	33.3333	33.3333	33.3333	33.3333
NOA26-022	3	1	3	83.3333	22.2222	11.1111	0	66.6667	0	33.3333	0	66.6667	0	0
NOA26-023	3	0	1	41.6667	11.1111	33.3333	0	0	0	33.3333	0	33.3333	33.3333	0
NOA26-023	3	0	2	41.6667	11.1111	22.2222	0	0	0	33.3333	0	33.3333	33.3333	0
NOA26-023	3	0	3	16.6667	0	44.4444	0	33.3333	0	66.6667	33.3333	33.3333	66.6667	0
NOA26-023	3	0	4	91.6667	0	66.6667	0	0	0	100	0	0	100	0
NOA26-023	3	0	5	25	0	44.4444	0	0	0	33.3333	0	0	66.6667	0
NOA26-023	3	0	6	25	0	44.4444	0	0	0	33.3333	33.3333	33.3333	66.6667	0
NOA26-023	3	0	7	33.3333	0	55.5556	0	0	0	33.3333	0	33.3333	66.6667	0
NOA26-023	3	0	8	25	0	55.5556	0	0	0	33.3333		33.3333	66.6667	0
NOA26-023	3	0	9	33.3333	0	55.5556	0	0	0	33.3333	0	33.3333	66.6667	0
NOA26-023	3	0	10	33.3333	44.4444	33.3333	11.1111	33.3333	0	33.3333	33.3333	33.3333	33.3333	0
NOA26-024	4	0	1	25	66.6667	22.2222	11.1111	33.3333	0	66.6667	33.3333	33.3333	66.6667	0
NOA26-024	4	0	2	0	33.3333	33.3333	22.2222	0	0	66.6667	33.3333	66.6667	33.3333	0
NOA26-024	4	0	3	8.33333	33.3333	11.1111	22.2222	0	0	100	0	100	33.3333	0
NOA26-024	4	0	4	8.33333	33.3333	11.1111	11.1111	0	0	66.6667	0	66.6667	33.3333	0
NOA26-024	4	0	5	8.33333	22.2222	11.1111	11.1111	33.3333	0	66.6667	0	33.3333	33.3333	0
NOA26-024	4	0	6	16.6667	22.2222	11.1111	0	33.3333	0	100	0	0	33.3333	0
NOA26-025	4	0	1	66.6667	77.7778	66.6667	22.2222	66.6667	0	66.6667	0	66.6667	33.3333	0
NOA26-025	4	0	2	91.6667	88.8889	55.5556	33.3333	100	0	100	0	100	66.6667	0
NOA26-025	4	0	3	66.6667	44.4444	66.6667	0	66.6667	0	100	0	66.6667	100	0
NOA26-025	4	0	4	33.3333	77.7778	66.6667	22.2222	33.3333	0	100	0	33.3333	33.3333	0
NOA26-025	4	0	5	41.6667	77.7778	55.5556	11.1111	33.3333	0	100	0	33.3333	66.6667	33.3333
NOA26-025	4	0	6	66.6667	44.4444	55.5556	33.3333	100	0	100	0	33.3333	100	0
NOA26-025	4	0	9	75	66.6667	88.8889	11.1111	66.6667	0	66.6667	0	66.6667	66.6667	0
NOA26-025	4	0	10	75	66.6667	88.8889	11.1111	66.6667	0	66.6667	0	66.6667	66.6667	0
NOA26-027	4	0	1	83.3333	0	0	11.1111	33.3333	0	66.6667	0	66.6667	0	0
NOA26-027	4	0	2	50	0	0	0	66.6667	0	66.6667	0	33.3333	0	0
NOA26-027	4	0	3	41.6667	0	33.3333	0	0	0	66.6667	0	66.6667	66.6667	0
NOA26-027	4	0	4	41.6667	0	33.3333	0	0	0	66.6667	0	66.6667	66.6667	0
NOA26-027	4	0	5	41.6667	0	22.2222	11.1111	0	0	0	0	33.3333	0	0
NOA26-027	4	0	6	58.3333	22.2222	22.2222	33.3333	0	0	100	66.6667	33.3333	0	0
NOA26-027	4	0	7	16.6667	22.2222	11.1111	11.1111	0	0	33.3333	100	0	0	0
NOA26-027	4	0	8	66.6667	0	0	33.3333	0	0	100	0	66.6667	66.6667	0
NOA26-027	4	0	9	16.6667	0	22.2222	33.3333	0	0	66.6667	0	66.6667	33.3333	0
NOA26-027	4	0	10	58.3333	0	11.1111	11.1111	0	0	66.6667	0	33.3333	0	0
NOA26-027	4	0	11	41.6667	0	22.2222	0	0	0	66.6667	33.3333	66.6667	33.3333	0
NOA26-027	4	0	12	41.6667	0	22.2222	22.2222	33.3333	0	66.6667	33.3333	66.6667	33.3333	0
NOA26-028	4	0	1	41.6667	0	33.3333	11.1111	33.3333	0	33.3333	0	66.6667	100	33.3333
NOA26-028	4	0	2	50	11.1111	33.3333	22.2222	33.3333	0	0	0	66.6667	100	33.3333
NOA26-028	4	0	3	41.6667	11.1111	33.3333	33.3333	33.3333	0	33.3333	33.3333	33.3333	66.6667	33.3333
NOA26-028	4	0	4	41.6667	44.4444	66.6667	55.5556	33.3333	0	66.6667	66.6667	33.3333	66.6667	66.6667
NOA26-028	4	0	5	50	0	33.3333	55.5556	33.3333	0	66.6667	33.3333	0	66.6667	33.3333
NOA26-028	4	0	6	41.6667	33.3333	44.4444	44.4444	33.3333	0	33.3333	66.6667	33.3333	66.6667	66.6667
NOA26-028	4	0	7	50	22.2222	44.4444	44.4444	33.3333	0	66.6667	66.6667	0	66.6667	66.6667
NOA26-028	4	0	8	50	0	44.4444	55.5556	33.3333	0	66.6667		33.3333	33.3333	66.6667
NOA26-028	4	0	9	50	0	33.3333	33.3333	66.6667	0	33.3333	66.6667	0	66.6667	33.3333
NOA26-028	4	0	10	33.3333	33.3333	33.3333	44.4444	33.3333	33.3333	66.6667	100	0		33.3333
NOA26-029	4	0	1	83.3333	0	0	0	66.6667	0	66.6667	0	33.3333	0	0
NOA26-029	4	0	2	100	33.3333	11.1111	0	66.6667	0	33.3333	0	0	0	0
NOA26-029	4	0	3	75	33.3333	11.1111	0	33.3333	0	66.6667	0	0	0	0
NOA26-029	4	0	4	33.3333	33.3333	22.2222	0	0	0	66.6667	0	0	33.3333	0
NOA26-029	4	0	5	50	33.3333	11.1111	0	0	0	66.6667	0	0	0	0
NOA26-029	4	0	6	50	66.6667	11.1111	0	0	0	33.3333	33.3333	0	0	0
NOA26-029	4	0	7	58.3333	66.6667	33.3333	0	33.3333	0	33.3333	0	0	0	0
NOA26-029	4	0	8	66.6667	77.7778	11.1111	0	33.3333	0	33.3333	0	0	0	0
NOA26-029	4	0	9	66.6667	88.8889	22.2222	0	33.3333	0	33.3333	0	0	0	0
NOA26-030	4	0	1	50	0	22.2222	44.4444	0	0	33.3333	0	0	33.3333	0
NOA26-030	4	0	2	50	0	22.2222	44.4444	0	0	33.3333	0	0	33.3333	0
NOA26-030	4	0	3
NOA26-030	4	0	4	66.6667	22.2222	0	66.6667	0	0	66.6667	0	0	0	66.6667
NOA26-030	4	0	5	66.6667	22.2222	0	66.6667	0	0	66.6667	0	0	0	66.6667
NOA26-030	4	0	6	41.6667	0	11.1111	33.3333	66.6667	100	66.6667	66.6667	0	0	0

## Sheet: Data Figure 4 MMSE Moca
PatID	Dosis	Population	Visit	mmse_num	moca_num
NOA26-001	1	1	2	29	26
NOA26-002	1	0	2	30	30
NOA26-002	1	0	3	30	30
NOA26-002	1	0	4	30	30
NOA26-002	1	0	6	30	30
NOA26-002	1	0	7	30	30
NOA26-002	1	0	8	30	30
NOA26-003	1	0	2	28	23
NOA26-003	1	0	3	26	21
NOA26-003	1	0	4
NOA26-004	1	0	2	29	27
NOA26-004	1	0	3	29	27
NOA26-004	1	0	4	29	25
NOA26-004	1	0	6	30	28
NOA26-004	1	0	7	29	25
NOA26-004	1	0	8	28	25
NOA26-005	2	0	2	30	28
NOA26-005	2	0	3	29	29
NOA26-005	2	0	4	30	28
NOA26-005	2	0	6	30	30
NOA26-005	2	0	7	30	30
NOA26-005	2	0	8	30	30
NOA26-006	2	0	2	28	25
NOA26-006	2	0	3	30	25
NOA26-006	2	0	4	30	26
NOA26-006	2	0	6	30	27
NOA26-006	2	0	7	30	28
NOA26-006	2	0	8	30	28
NOA26-007	2	1	2	30	29
NOA26-007	2	1	3	30	27
NOA26-008	2	1	2	30	28
NOA26-010	2	0	2	29	27
NOA26-010	2	0	3	29	26
NOA26-010	2	0	4	30	29
NOA26-010	2	0	6	30	28
NOA26-010	2	0	7	29	30
NOA26-010	2	0	8	30	29
05-012	3	1	2	23	18
NOA26-013	3	0	2	30	30
NOA26-013	3	0	3	29	28
NOA26-013	3	0	4	30	29
NOA26-016	3	0	2	30	29
NOA26-016	3	0	3	30	30
NOA26-016	3	0	4	30	30
NOA26-016	3	0	6	30	30
NOA26-016	3	0	7	30	30
NOA26-016	3	0	8	30	30
NOA26-017	3	0	2	30	28
NOA26-017	3	0	3	30	29
NOA26-017	3	0	4	30	30
NOA26-017	3	0	6	30	30
NOA26-017	3	0	7	30	29
NOA26-017	3	0	8	30	30
NOA26-018	3	1	2	28	24
NOA26-018	3	1	3	27	19
NOA26-019	3	0	2	29	30
NOA26-019	3	0	3	28	30
NOA26-019	3	0	4	30	30
NOA26-019	3	0	6	30	30
NOA26-019	3	0	7	30	30
NOA26-019	3	0	8	30	30
NOA26-020	3	1	2	23	18
NOA26-020	3	1	3	30	26
NOA26-020	3	1	4	29	25
NOA26-022	3	1	2	30	29
NOA26-022	3	1	3	27	22
NOA26-023	3	0	2	30	30
NOA26-023	3	0	3	29	26
NOA26-023	3	0	4	29	27
NOA26-023	3	0	6	30	28
NOA26-023	3	0	7	30	26
NOA26-023	3	0	8	30	28
NOA26-024	4	0	2	30	30
NOA26-024	4	0	3	30	30
NOA26-024	4	0	4	30	30
NOA26-024	4	0	6	30	30
NOA26-025	4	0	2	30	29
NOA26-025	4	0	3	30	30
NOA26-025	4	0	4	30	30
NOA26-025	4	0	6
NOA26-027	4	0	2	28
NOA26-027	4	0	3	25
NOA26-027	4	0	4	30	29
NOA26-027	4	0	6	30	21
NOA26-027	4	0	7	30	30
NOA26-027	4	0	8	30	28
NOA26-028	4	0	2	29	29
NOA26-028	4	0	3	29	26
NOA26-028	4	0	4	30	29
NOA26-028	4	0	6	30	29
NOA26-028	4	0	7	30	30
NOA26-028	4	0	8	30	29
NOA26-029	4	0	2	28	30
NOA26-029	4	0	3	29	30
NOA26-029	4	0	4	30	30
NOA26-029	4	0	6	30	30
NOA26-029	4	0	7	30	30
NOA26-029	4	0	8	30	30
NOA26-030	4	0	2		9
NOA26-030	4	0	3	16	9
NOA26-030	4	0	4		13

## Sheet: Data Figure 4 Distress
PatID	Dosis	Population	Visit	nccn_num
NOA26-001	1	1	1	7
NOA26-001	1	1	2	7
NOA26-002	1	0	1	4
NOA26-002	1	0	2	3
NOA26-002	1	0	3	3
NOA26-002	1	0	4	2
NOA26-002	1	0	5	2
NOA26-002	1	0	6	1
NOA26-002	1	0	7	4
NOA26-002	1	0	8	2
NOA26-002	1	0	9	2
NOA26-002	1	0	10	1
NOA26-002	1	0	11	1
NOA26-003	1	0	1	4
NOA26-003	1	0	2	4
NOA26-003	1	0	3	2
NOA26-003	1	0	4	7
NOA26-003	1	0	5	4
NOA26-004	1	0	1	7
NOA26-004	1	0	2	7
NOA26-004	1	0	3	5
NOA26-004	1	0	4	6
NOA26-004	1	0	5	6
NOA26-004	1	0	6	7
NOA26-004	1	0	7	7
NOA26-004	1	0	8	6
NOA26-004	1	0	9	5
NOA26-004	1	0	10	3
NOA26-004	1	0	11	5
NOA26-004	1	0	12	5
NOA26-005	2	0	1	6
NOA26-005	2	0	3	4
NOA26-005	2	0	4	2
NOA26-005	2	0	5	2
NOA26-005	2	0	6	3
NOA26-005	2	0	7	3
NOA26-005	2	0	8	3
NOA26-005	2	0	9	2
NOA26-005	2	0	10	2
NOA26-005	2	0	11	2
NOA26-006	2	0	1	3
NOA26-006	2	0	2	4
NOA26-006	2	0	3	3
NOA26-006	2	0	4	3
NOA26-006	2	0	5	2
NOA26-006	2	0	6	3
NOA26-006	2	0	7	3
NOA26-006	2	0	8	3
NOA26-006	2	0	9	3
NOA26-006	2	0	10	3
NOA26-006	2	0	11	3
NOA26-006	2	0	12	6
NOA26-006	2	0	13	5
NOA26-007	2	1	1	4
NOA26-007	2	1	2	4
NOA26-007	2	1	3	5
NOA26-007	2	1	11	6
NOA26-007	2	1	12	3
NOA26-007	2	1	13	2
NOA26-008	2	1	1	8
NOA26-008	2	1	2	8
NOA26-010	2	0	1	4
NOA26-010	2	0	2	4
NOA26-010	2	0	3	4
NOA26-010	2	0	4	4
NOA26-010	2	0	5	4
NOA26-010	2	0	6	5
NOA26-010	2	0	7	5
NOA26-010	2	0	8	5
NOA26-010	2	0	9	6
NOA26-010	2	0	10	6
NOA26-010	2	0	11	6
NOA26-010	2	0	12	5
NOA26-010	2	0	13	5
NOA26-012	3	1	1	5
NOA26-012	3	1	2	6
NOA26-013	3	0	1	8
NOA26-013	3	0	2	8
NOA26-013	3	0	3	5
NOA26-013	3	0	4	7
NOA26-013	3	0	10	5
NOA26-013	3	0	12	4
NOA26-016	3	0	1	4
NOA26-016	3	0	2	4
NOA26-016	3	0	3	3
NOA26-016	3	0	4	2
NOA26-016	3	0	5	2
NOA26-016	3	0	6	3
NOA26-016	3	0	7	2
NOA26-016	3	0	8	1
NOA26-016	3	0	9	2
NOA26-016	3	0	10	8
NOA26-017	3	0	1	6
NOA26-017	3	0	2	6
NOA26-017	3	0	3	6
NOA26-017	3	0	4	6
NOA26-017	3	0	5	4
NOA26-017	3	0	6	6
NOA26-017	3	0	7	4
NOA26-017	3	0	8	5
NOA26-017	3	0	9	5
NOA26-017	3	0	10	4
NOA26-017	3	0	11	4
NOA26-017	3	0	12	4
NOA26-017	3	0	13	5
NOA26-018	3	1	1	6
NOA26-018	3	1	2	6
NOA26-018	3	1	3	8
NOA26-019	3	0	1	9
NOA26-019	3	0	2	6
NOA26-019	3	0	3	2
NOA26-019	3	0	4	8
NOA26-019	3	0	5	10
NOA26-019	3	0	6	7
NOA26-019	3	0	7	4
NOA26-019	3	0	8	3
NOA26-019	3	0	9	3
NOA26-019	3	0	10	8
NOA26-019	3	0	11	4
NOA26-019	3	0	12	9
NOA26-019	3	0	13	8
NOA26-020	3	1	1	5
NOA26-020	3	1	2	5
NOA26-020	3	1	5	5
NOA26-022	3	1	1	4
NOA26-022	3	1	2	5
NOA26-022	3	1	3	5
NOA26-023	3	0	1	5
NOA26-023	3	0	2	5
NOA26-023	3	0	3	7
NOA26-023	3	0	4	8
NOA26-023	3	0	5	7
NOA26-023	3	0	6	7
NOA26-023	3	0	7	5
NOA26-023	3	0	8	8
NOA26-023	3	0	9	8
NOA26-023	3	0	10	6
NOA26-024	4	0	1	5
NOA26-024	4	0	2	5
NOA26-024	4	0	3	6
NOA26-024	4	0	4	2
NOA26-024	4	0	5	5
NOA26-024	4	0	6	5
NOA26-025	4	0	1	10
NOA26-025	4	0	2	10
NOA26-025	4	0	3	8
NOA26-025	4	0	4	8
NOA26-025	4	0	5	9
NOA26-025	4	0	6	10
NOA26-025	4	0	9	8
NOA26-025	4	0	10	8
NOA26-027	4	0	1	3
NOA26-027	4	0	2	3
NOA26-027	4	0	3	9
NOA26-027	4	0	4	8
NOA26-027	4	0	5	8
NOA26-027	4	0	6	5
NOA26-027	4	0	7	3
NOA26-027	4	0	8	5
NOA26-027	4	0	9	6
NOA26-027	4	0	10	4
NOA26-027	4	0	11	6
NOA26-027	4	0	12	5
NOA26-028	4	0	1	5
NOA26-028	4	0	2	4
NOA26-028	4	0	3	7
NOA26-028	4	0	4	4
NOA26-028	4	0	5	6
NOA26-028	4	0	6	6
NOA26-028	4	0	7	6
NOA26-028	4	0	8	4
NOA26-028	4	0	9	5
NOA26-028	4	0	10	4
NOA26-029	4	0	1	9
NOA26-029	4	0	2	6
NOA26-029	4	0	3	8
NOA26-029	4	0	4	6
NOA26-029	4	0	5	4
NOA26-029	4	0	6	6
NOA26-029	4	0	7	1
NOA26-029	4	0	8	2
NOA26-029	4	0	9	1
NOA26-030	4	0	1	5
NOA26-030	4	0	2	5
NOA26-030	4	0	3	5
NOA26-030	4	0	4	5
NOA26-030	4	0	5	5

## Sheet: FurtherDetailsExtendedTable 1
	Additional Data, Table 1: Patients in the intention to treat cohort (n=24) who completed MOCA
	Visit No	1	2	3	4	5	6	7	8	9	10	11	12	13
	MOCA	1	23	20	17	1	13	12	12	1	1	1	1	1
	Missing values no drop-outs group (n)*		1	1	1		5	6	6
	Missing values no drop-outs group (ID)*		NOA26-027	NOA26-027	NOA26-003		NOA26-003	NOA26-003	NOA26-003
							NOA26-013	NOA26-013	NOA26-013
							NOA26-025	NOA26-025	NOA26-025
							NOA26-030	NOA26-030	NOA26-030
							NOA26-020	NOA26-024	NOA26-024
								NOA26-020	NOA26-020
	Missing values drop-outs group (n)**			3	6		6	6	6
	Missing values drop-outs group (ID)**			NOA26-001	NOA26-001		NOA26-001	NOA26-001	NOA26-001
				NOA26-008	NOA26-007		NOA26-007	NOA26-007	NOA26-007
				NOA26-012	NOA26-008		NOA26-008	NOA26-008	NOA26-008
					NOA26-018		NOA26-018	NOA26-018	NOA26-018
					NOA26-022		NOA26-022	NOA26-022	NOA26-022
					NOA26-012		NOA26-012	NOA26-012	NOA26-012
	1MoCA was not documented
	* Missing value are in patients who complete predefined evaluation (treated per protocol, n = 18)
	**Missing value are in patients who not complete predefined evaluation (n = 6)
	Visit Numbers
	1: Baseline, 2: IMP Visit 1, 3: IMP Visit 2, 4: IMP Visit 3, 5: Safety Visit 1#, 6: IMP Visit 4, 7: IMP Visit 5, 8: IMP Visit 6, 9: Safety Visit 2, 10: Follow-up 1, 11: Follow-up 2, 12: Follow-up 3, 13: Follow-up 4
	Additional Data, Table 2: Patients in the intention to treat cohort (n=24) who completed MMSE
	Visit No	1	2	3	4	5	6	7	8	9	10	11	12	13
	MMSE	1	23	21	16	1	13	12	12	1	1	1	1	1
	Missing values no drop-outs group (n)*		1		1		5	6	6
	Missing values no drop-outs group (ID)*		NOA26-030		NOA26-003		NOA26-003	NOA26-003	NOA26-003
					NOA26-030		NOA26-013	NOA26-013	NOA26-013
							NOA26-025	NOA26-025	NOA26-025
							NOA26-030	NOA26-030	NOA26-030
							NOA26-020	NOA26-024	NOA26-024
								NOA26-020	NOA26-020
	Missing values drop-outs group (n)**			3	6		6	6	6
	Missing values drop-outs group (ID)**			NOA26-001	NOA26-001		NOA26-001	NOA26-001	NOA26-001
				NOA26-008	NOA26-007		NOA26-007	NOA26-007	NOA26-007
				NOA26-012	NOA26-008		NOA26-008	NOA26-008	NOA26-008
					NOA26-018		NOA26-018	NOA26-018	NOA26-018
					NOA26-022		NOA26-022	NOA26-022	NOA26-022
					NOA26-012		NOA26-012	NOA26-012	NOA26-012
	1MMSTwas not documented
	* Missing value are in patients who complete predefined evaluation (treated per protocol, n = 18)
	**Missing value are in patients who not complete predefined evaluation (n = 6)
	Visit Numbers
	1: Baseline, 2: IMP Visit 1, 3: IMP Visit 2, 4: IMP Visit 3, 5: Safety Visit 1#, 6: IMP Visit 4, 7: IMP Visit 5, 8: IMP Visit 6, 9: Safety Visit 2, 10: Follow-up 1, 11: Follow-up 2, 12: Follow-up 3, 13: Follow-up 4
	Additional Data, Table 3: Patients in the intention to treat cohort (n=24) who completed Distress Scores
	Visit No	1	2	3	4	5	6	7	8	9	10	11	12	13
	Distress	24	23	20	17	17	14	12	12	13	13	9	8	5
	Missing values no drop-outs group (n)*	0	1	1	1	1	4	6	6	5	5	10	11	14
	Missing values no drop-outs group (ID)*		NOA26-005	NOA26-020	NOA26-020	NOA26-013	NOA26-003	NOA26-003	NOA26-003	NOA26-003	NOA26-003	NOA26-003	NOA26-002	NOA26-002
							NOA26-013	NOA26-013	NOA26-013	NOA26-013	NOA26-030	NOA26-013	NOA26-003	NOA26-003
							NOA26-030	NOA26-025	NOA26-025	NOA26-030	NOA26-024	NOA26-016	NOA26-005	NOA26-004
							NOA26-020	NOA26-030	NOA26-030	NOA26-024	NOA26-020	NOA26-023	NOA26-016	NOA26-005
								NOA26-024	NOA26-024	NOA26-020	NOA26-029	NOA26-030	NOA26-023	NOA26-013
								NOA26-020	NOA26-020			NOA26-024	NOA26-030	NOA26-016
												NOA26-020	NOA26-024	NOA26-023
												NOA26-025	NOA26-020	NOA26-030
												NOA26-028	NOA26-025	NOA26-024
												NOA26-029	NOA26-028	NOA26-020
													NOA26-029	NOA26-025
														NOA26-027
														NOA26-028
														NOA26-029
	Missing values drop-outs group (n)**	0	0	3	6	6	6	6	6	6	6	5	5	5
	Missing values drop-outs group (ID)**			NOA26-001	NOA26-001	NOA26-001	NOA26-001	NOA26-001	NOA26-001	NOA26-001	NOA26-001	NOA26-001	NOA26-001	NOA26-001
				NOA26-008	NOA26-007	NOA26-007	NOA26-007	NOA26-007	NOA26-007	NOA26-007	NOA26-007	NOA26-008	NOA26-008	NOA26-008
				NOA26-012	NOA26-008	NOA26-008	NOA26-008	NOA26-008	NOA26-008	NOA26-008	NOA26-008	NOA26-018	NOA26-018	NOA26-018
					NOA26-018	NOA26-018	NOA26-018	NOA26-018	NOA26-018	NOA26-018	NOA26-018	NOA26-022	NOA26-022	NOA26-022
					NOA26-022	NOA26-022	NOA26-022	NOA26-022	NOA26-022	NOA26-022	NOA26-022	NOA26-012	NOA26-012	NOA26-012
					NOA26-012	NOA26-012	NOA26-012	NOA26-012	NOA26-012	NOA26-012	NOA26-012
	* Missing value are in patients who complete predefined evaluation (treated per protocol, n = 18)
	**Missing value are in patients who not complete predefined evaluation (n = 6)
	Visit Numbers
	1: Baseline, 2: IMP Visit 1, 3: IMP Visit 2, 4: IMP Visit 3, 5: Safety Visit 1#, 6: IMP Visit 4, 7: IMP Visit 5, 8: IMP Visit 6, 9: Safety Visit 2, 10: Follow-up 1, 11: Follow-up 2, 12: Follow-up 3, 13: Follow-up 4
	Additional Data, Table 4: Patients in the intention to treat cohort (n=24) who completed EORTC QLQ-C30
	Visit No	1	2	3	4	5	6	7	8	9	10	11	12	13
	EORTC QLQ C30	24	23	20	17	17	15	12	12	13	13	9	8	5
	Missing values no dropputs group (n)*	0	1	1	1	1	3	6	6	5	5	10	11	14
	Missing values no dropputs group (ID)*		NOA26-005	NOA26-020	NOA26-020	NOA26-013	NOA26-003	NOA26-003	NOA26-003	NOA26-003	NOA26-003	NOA26-003	NOA26-002	NOA26-002
							NOA26-013	NOA26-013	NOA26-013	NOA26-013	NOA26-030	NOA26-013	NOA26-003	NOA26-003
							NOA26-020	NOA26-025	NOA26-025	NOA26-030	NOA26-024	NOA26-016	NOA26-005	NOA26-004
								NOA26-030	NOA26-030	NOA26-024	NOA26-020	NOA26-023	NOA26-016	NOA26-005
								NOA26-024	NOA26-024	NOA26-020	NOA26-029	NOA26-030	NOA26-023	NOA26-013
								NOA26-020	NOA26-020			NOA26-024	NOA26-030	NOA26-016
												NOA26-020	NOA26-024	NOA26-023
												NOA26-025	NOA26-020	NOA26-030
												NOA26-028	NOA26-025	NOA26-024
												NOA26-029	NOA26-028	NOA26-020
													NOA26-029	NOA26-025
														NOA26-027
														NOA26-028
														NOA26-029
	Missing values dropouts group (n)**	0	0	3	6	6	6	6	6	6	6	5	5	5
	Missing values dropouts group (ID)**			NOA26-001	NOA26-001	NOA26-001	NOA26-001	NOA26-001	NOA26-001	NOA26-001	NOA26-001	NOA26-001	NOA26-001	NOA26-001
				NOA26-008	NOA26-007	NOA26-007	NOA26-007	NOA26-007	NOA26-007	NOA26-007	NOA26-007	NOA26-008	NOA26-008	NOA26-008
				NOA26-012	NOA26-008	NOA26-008	NOA26-008	NOA26-008	NOA26-008	NOA26-008	NOA26-008	NOA26-018	NOA26-018	NOA26-018
					NOA26-018	NOA26-018	NOA26-018	NOA26-018	NOA26-018	NOA26-018	NOA26-018	NOA26-022	NOA26-022	NOA26-022
					NOA26-022	NOA26-022	NOA26-022	NOA26-022	NOA26-022	NOA26-022	NOA26-022	NOA26-012	NOA26-012	NOA26-012
					NOA26-012	NOA26-012	NOA26-012	NOA26-012	NOA26-012	NOA26-012	NOA26-012
	* Missing value are in patients who complete predefined evaluation (treated per protocol, n = 18)
	**Missing value are in patients who not complete predefined evaluation (n = 6)
	Visit Numbers
	1: Baseline, 2: IMP Visit 1, 3: IMP Visit 2, 4: IMP Visit 3, 5: Safety Visit 1#, 6: IMP Visit 4, 7: IMP Visit 5, 8: IMP Visit 6, 9: Safety Visit 2, 10: Follow-up 1, 11: Follow-up 2, 12: Follow-up 3, 13: Follow-up 4
	Additional Data, Table 5: Patients in the intention to treat cohort (n=24) who completed EORTC QLQ-BN20
	Visit No	1	2	3	4	5	6	7	8	9	10	11	12	13
	EORTC QLQ BN20	24	23	20	17	17	15	12	12	13	13	9	8	5
	Missing values no dropputs group (n)*	0	1	1	1	1	3	6	6	5	5	10	11	14
	Missing values no dropputs group (ID)*		NOA26-005	NOA26-020	NOA26-020	NOA26-013	NOA26-003	NOA26-003	NOA26-003	NOA26-003	NOA26-003	NOA26-003	NOA26-002	NOA26-002
							NOA26-013	NOA26-013	NOA26-013	NOA26-013	NOA26-030	NOA26-013	NOA26-003	NOA26-003
							NOA26-020	NOA26-025	NOA26-025	NOA26-030	NOA26-024	NOA26-016	NOA26-005	NOA26-004
								NOA26-030	NOA26-030	NOA26-024	NOA26-020	NOA26-023	NOA26-016	NOA26-005
								NOA26-024	NOA26-024	NOA26-020	NOA26-029	NOA26-030	NOA26-023	NOA26-013
								NOA26-020	NOA26-020			NOA26-024	NOA26-030	NOA26-016
												NOA26-020	NOA26-024	NOA26-023
												NOA26-025	NOA26-020	NOA26-024
												NOA26-028	NOA26-025	NOA26-020
												NOA26-029	NOA26-028	NOA26-025
													NOA26-029	NOA26-027
														NOA26-028
														NOA26-029
														NOA26-030
	Missing values dropouts group (n)**	0	0	3	6	6	6	6	6	6	6	5	5	5
	Missing values dropouts group (ID)**			NOA26-001	NOA26-001	NOA26-001	NOA26-001	NOA26-001	NOA26-001	NOA26-001	NOA26-001	NOA26-001	NOA26-001	NOA26-001
				NOA26-008	NOA26-007	NOA26-007	NOA26-007	NOA26-007	NOA26-007	NOA26-007	NOA26	NOA26-008	NOA26-008	NOA26-008
				NOA26-012	NOA26-008	NOA26-008	NOA26-008	NOA26-008	NOA26-008	NOA26-008	-7	NOA26-018	NOA26-018	NOA26-018
					NOA26-018	NOA26-018	NOA26-018	NOA26-018	NOA26-018	NOA26-018	NOA26-008	NOA26-022	NOA26-022	NOA26-022
					NOA26-022	NOA26-022	NOA26-022	NOA26-022	NOA26-022	NOA26-022	NOA26-018	NOA26-012	NOA26-012	NOA26-012
					NOA26-012	NOA26-012	NOA26-012	NOA26-012	NOA26-012	NOA26-012	NOA26-022
											NOA26-012
	* Missing value are in patients who complete predefined evaluation (treated per protocol, n = 18)
	**Missing value are in patients who not complete predefined evaluation (n = 6)
	Visit Numbers
	1: Baseline, 2: IMP Visit 1, 3: IMP Visit 2, 4: IMP Visit 3, 5: Safety Visit 1#, 6: IMP Visit 4, 7: IMP Visit 5, 8: IMP Visit 6, 9: Safety Visit 2, 10: Follow-up 1, 11: Follow-up 2, 12: Follow-up 3, 13: Follow-up 4

## Sheet: Data Ext. Fig.1 EORTC QLQ C30
PatID	Dosis	Population	Visit	QL2_100	PF2_100	RF2_100	EF_100	CF_100	SF_100	FA_100	NV_100	PA_100	DY_100	SL_100	AP_100	CO_100	DI_100	FI_100
NOA26-001	1	1	1	75	46.6667	83.3333	66.6667	66.6667	100	77.7778	50	100	0	0	0	0	0	0
NOA26-001	1	1	2	83.3333	53.3333	83.3333	50	66.6667	100	66.6667	50	100	0	0	33.3333	0	0	0
NOA26-002	1	0	1	33.3333	6.66667	33.3333	33.3333	0	33.3333	33.3333	0	0	0	0	0	0	33.3333	0
NOA26-002	1	0	2	33.3333	6.66667	33.3333	16.6667	0	0	11.1111	0	0	0	0	0	0	0	0
NOA26-002	1	0	3	33.3333	6.66667	33.3333	0	0	0	44.4444	0	0	0	0	0	0	0	0
NOA26-002	1	0	4	33.3333	13.3333	33.3333	8.33333	0	16.6667	33.3333	0	0	0	0	0	0	0	33.3333
NOA26-002	1	0	5	33.3333	26.6667	33.3333	16.6667	0	33.3333	11.1111	0	33.3333	0	0	0	0	0	0
NOA26-002	1	0	6	33.3333	13.3333	33.3333	8.33333	0	16.6667	22.2222	0	16.6667	0	0	0	0	0	0
NOA26-002	1	0	7	50	20	50	8.33333	0	0	33.3333	0	50	0	0	0	0	0	0
NOA26-002	1	0	8	33.3333	13.3333	16.6667	8.33333	0	0	22.2222	0	33.3333	0	0	0	0	0	0
NOA26-002	1	0	9	33.3333	20	33.3333	0	0	0	11.1111	0	33.3333	0	0	0	0	0	0
NOA26-002	1	0	10	25	6.66667	33.3333	8.33333	0	0	11.1111	0	33.3333	0	0	0	0	0	0
NOA26-002	1	0	11	16.6667	6.66667	16.6667	8.33333	0	0	11.1111	0	0	0	0	0	0	0	0
NOA26-003	1	0	1	41.6667	33.3333	100	50	33.3333	83.3333	88.8889	0	0	33.3333	33.3333	33.3333	0	33.3333	66.6667
NOA26-003	1	0	2	50	33.3333	83.3333	50	83.3333	33.3333	44.4444	0	33.3333	33.3333	33.3333	33.3333	0	0	66.6667
NOA26-003	1	0	3	50	20	83.3333	50	100	50	44.4444	0	0	33.3333	0	0	0	0	100
NOA26-003	1	0	4	75	40	100	66.6667	100	50	55.5556	0	33.3333	33.3333	33.3333	0	0	100	100
NOA26-003	1	0	5	50	33.3333	100	50	100	50	33.3333	0	0	33.3333	0	0	0	100	66.6667
NOA26-004	1	0	1	41.6667	53.3333	16.6667	25	16.6667	33.3333	44.4444	0	0	0	0	0	0	0	0
NOA26-004	1	0	2	41.6667	53.3333	16.6667	25	16.6667	33.3333	44.4444	0	0	0	0	0	0	0	0
NOA26-004	1	0	3	50	46.6667	66.6667	33.3333	33.3333	16.6667	66.6667	0	33.3333	33.3333	0	0	0	0	0
NOA26-004	1	0	4	50	60	66.6667	41.6667	33.3333	33.3333	66.6667	0	0	33.3333	33.3333	0	0	0	0
NOA26-004	1	0	5	50	53.3333	50	33.3333	33.3333	16.6667	44.4444	0	16.6667	33.3333	0	0	0	0	0
NOA26-004	1	0	6	58.3333	33.3333	33.3333	33.3333	33.3333	33.3333	55.5556	0	0	33.3333	0	0	0	0	0
NOA26-004	1	0	7	41.6667	60	50	58.3333	33.3333	33.3333	44.4444	0	16.6667	0	0	33.3333	0	0	0
NOA26-004	1	0	8	50	53.3333	66.6667	41.6667	16.6667	16.6667	55.5556	0	0	0	66.6667	0	0	0	0
NOA26-004	1	0	9	50	26.6667	33.3333	25	0	16.6667	22.2222	0	0	0	0	33.3333	0	0	0
NOA26-004	1	0	10	33.3333	33.3333	33.3333	41.6667	0	16.6667	33.3333	0	0	0	0	0	33.3333	0	0
NOA26-004	1	0	11	41.6667	46.6667	66.6667	50	0	33.3333	55.5556	0	16.6667	0	0	0	0	0	0
NOA26-004	1	0	12	33.3333	33.3333	33.3333	50	16.6667	16.6667	44.4444	0	16.6667	0	33.3333	0	33.3333	0	0
NOA26-005	2	0	1	66.6667	20	100	8.33333	0	50	22.2222	0	0	0	33.3333	0	0	0	0
NOA26-005	2	0	3	50	20	33.3333	16.6667	0	16.6667	22.2222	0	0	0	0	33.3333	0	0	0
NOA26-005	2	0	4	33.3333	13.3333	66.6667	8.33333	0	0	33.3333	16.6667	16.6667	33.3333	0	33.3333	0	0	0
NOA26-005	2	0	5	50	13.3333	16.6667	8.33333	0	0	33.3333	16.6667	0	0	0	33.3333	0	0	0
NOA26-005	2	0	6	33.3333	13.3333	33.3333	8.33333	0	0	22.2222	0	0	0	0	0	0	0	0
NOA26-005	2	0	7	41.6667	13.3333	16.6667	8.33333	0	0	33.3333	0	33.3333	0	0	0	0	0	0
NOA26-005	2	0	8	50	20	33.3333	0	0	0	33.3333	0	0	0	33.3333	0	0	0	0
NOA26-005	2	0	9	50	13.3333	16.6667	0	0	0	22.2222	0	0	0	0	0	0	0	0
NOA26-005	2	0	10	41.6667	13.3333	33.3333	0	0	0	22.2222	0	0	0	0	0	0	0	0
NOA26-005	2	0	11	33.3333	6.66667	16.6667	0	0	33.3333	22.2222	0	0	0	33.3333	0	0	0	0
NOA26-006	2	0	1	33.3333	20	33.3333	16.6667	16.6667	83.3333	22.2222	0	33.3333	33.3333	33.3333	0	0	0	66.6667
NOA26-006	2	0	2	50	20	66.6667	50	16.6667	66.6667	66.6667	0	33.3333	33.3333	33.3333	0	33.3333	0	33.3333
NOA26-006	2	0	3	50	26.6667	50	41.6667	33.3333	50	66.6667	0	66.6667	0	33.3333	66.6667	33.3333	0	33.3333
NOA26-006	2	0	4	33.3333	20	33.3333	33.3333	33.3333	66.6667	33.3333	0	33.3333	33.3333	0	33.3333	0	0	33.3333
NOA26-006	2	0	5	33.3333	20	33.3333	41.6667	0	50	22.2222	0	16.6667	33.3333	33.3333	0	0	0	33.3333
NOA26-006	2	0	6	50	6.66667	33.3333	33.3333	0	66.6667	22.2222	0	16.6667	0	0	0	0	0	33.3333
NOA26-006	2	0	7	50	13.3333	33.3333	41.6667	0	66.6667	22.2222	0	33.3333	0	0	0	0	0	33.3333
NOA26-006	2	0	8	33.3333	20	33.3333	41.6667	33.3333	66.6667	33.3333	0	33.3333	0	33.3333	33.3333	0	0	33.3333
NOA26-006	2	0	9	50	20	33.3333	41.6667	33.3333	66.6667	33.3333	0	33.3333	0	0	0	0	0	33.3333
NOA26-006	2	0	10	33.3333	13.3333	16.6667	25	0	66.6667	33.3333	0	16.6667	0	0	0	0	0	33.3333
NOA26-006	2	0	11	33.3333	13.3333	33.3333	41.6667	33.3333	66.6667	33.3333	0	50	0	33.3333	0	0	0	33.3333
NOA26-006	2	0	12	66.6667	86.6667	100	66.6667	66.6667	100	44.4444	0	50	33.3333	0	0	0	0	33.3333
NOA26-006	2	0	13	50	26.6667	33.3333	50	50	66.6667	44.4444	0	33.3333	0	33.3333	0	0	0	33.3333
NOA26-007	2	1	1	58.3333	60	66.6667	66.6667	33.3333	66.6667	77.7778	0	66.6667	33.3333	0	100	0	0	33.3333
NOA26-007	2	1	2	58.3333	40	33.3333	16.6667	16.6667	33.3333	66.6667	33.3333	50	33.3333	0	66.6667	0	0	33.3333
NOA26-007	2	1	3		33.3333	100				50	0	66.6667	0	0	66.6667	0
NOA26-007	2	1	11	50	26.6667	33.3333	33.3333	50	50	33.3333	0	33.3333	33.3333	0	0	0	0	0
NOA26-007	2	1	12	25	26.6667	33.3333	25	50	33.3333	44.4444	0	33.3333	0	0	33.3333	0	0	0
NOA26-007	2	1	13	25	20	16.6667	16.6667	0	16.6667	33.3333	0	0	0	0	0	0	0	0
NOA26-008	2	1	1	75	100	100	58.3333	66.6667	66.6667	100	33.3333	100	33.3333	100	66.6667	100	0	33.3333
NOA26-008	2	1	2	66.6667	100	100	66.6667	66.6667	66.6667	100	16.6667	83.3333	33.3333	66.6667	66.6667	100	0	0
NOA26-010	2	0	1	33.3333	33.3333	33.3333	41.6667	33.3333	33.3333	33.3333	0	0	33.3333	0	0	0	0	0
NOA26-010	2	0	2	33.3333	26.6667	33.3333	50	66.6667	50	33.3333	0	33.3333	33.3333	33.3333	0	33.3333	0	0
NOA26-010	2	0	3	50	40	16.6667	33.3333	33.3333	50	33.3333	16.6667	33.3333	0	0	0	0	0	0
NOA26-010	2	0	4	33.3333	46.6667	33.3333	41.6667	50	0	33.3333	16.6667	0	33.3333	0	0	33.3333	0	0
NOA26-010	2	0	5	50	26.6667	33.3333	41.6667	66.6667	33.3333	33.3333	16.6667	33.3333	33.3333	33.3333	0	33.3333	0	0
NOA26-010	2	0	6	50	40	33.3333	50	66.6667	50	33.3333	16.6667	33.3333	33.3333	33.3333	0	66.6667	0	33.3333
NOA26-010	2	0	7	50	40	50	41.6667	66.6667	66.6667	33.3333	0	33.3333	33.3333	0	0	66.6667	0	33.3333
NOA26-010	2	0	8	50	33.3333	33.3333	58.3333	33.3333	50	33.3333	16.6667	33.3333	33.3333	33.3333	0	0	0	0
NOA26-010	2	0	9	66.6667	40	66.6667	66.6667	66.6667	66.6667	66.6667	16.6667	33.3333	66.6667	33.3333	33.3333	66.6667	0	0
NOA26-010	2	0	10	75	40	66.6667	75	83.3333	66.6667	33.3333	0	33.3333	33.3333	33.3333	0	100	0	0
NOA26-010	2	0	11	83.3333	80	83.3333	100	100	100	88.8889	16.6667	66.6667	33.3333	33.3333	0	100	0	0
NOA26-010	2	0	12	58.3333	40	33.3333	41.6667	50	66.6667	33.3333	0	16.6667	33.3333	33.3333	0	0	0	66.6667
NOA26-010	2	0	13	33.3333	40	33.3333	75	66.6667	66.6667	44.4444	16.6667	33.3333	33.3333	33.3333	33.3333	100	0	33.3333
NOA26-012	3	1	1	41.6667	26.6667	100	66.6667	66.6667	50	77.7778	16.6667	50	66.6667	33.3333	33.3333	0	0	0
NOA26-012	3	1	2	100	53.3333	100	75	100	100	100	100	100	100	0	100	0	0	0
NOA26-013	3	0	1	41.6667	20	33.3333	66.6667	0	50	55.5556	33.3333	66.6667	0	0	0	66.6667	0	0
NOA26-013	3	0	2	58.3333	20	66.6667	66.6667	0	33.3333	44.4444	16.6667	66.6667	0	0	66.6667	0	0	0
NOA26-013	3	0	3	25	20	16.6667	33.3333	0	33.3333	66.6667	16.6667	16.6667	0	0	66.6667	0	0	0
NOA26-013	3	0	4	66.6667	60	100	58.3333	0	66.6667	88.8889	0	0	0	0	66.6667	0	33.3333	0
NOA26-013	3	0	10	41.6667	20	50	50	0	50	55.5556	16.6667	33.3333	0	0	66.6667	0	0	0
NOA26-013	3	0	12	33.3333	40	33.3333	25	0	16.6667	33.3333	16.6667	33.3333	0	0	66.6667	0	0	0
NOA26-016	3	0	1	75	0	0	50	0	16.6667	22.2222	0	0	33.3333	0	0	0	33.3333	0
NOA26-016	3	0	2	83.3333	33.3333	0	33.3333	0	83.3333	55.5556	0	0	33.3333	0	0	0	0	0
NOA26-016	3	0	3	25	13.3333	33.3333	8.33333	0	0	22.2222	0	0	0	0	0	0	0	0
NOA26-016	3	0	4	33.3333	0	0	0	0	16.6667	22.2222	0	0	33.3333	0	0	0	0	0
NOA26-016	3	0	5	33.3333	6.66667	0	8.33333	0	16.6667	22.2222	0	0	33.3333	0	0	0	0	0
NOA26-016	3	0	6	25	13.3333	0	8.33333	0	33.3333	33.3333	0	0	0	0	0	0	0	0
NOA26-016	3	0	7	33.3333	0	0	8.33333	0	16.6667	22.2222	0	0	0	0	0	0	0	0
NOA26-016	3	0	8	25	0	0	16.6667	0	16.6667	22.2222	0	0	0	0	0	0	0	0
NOA26-016	3	0	9	16.6667	0	0	8.33333	0	0	11.1111	0	0	0	0	0	0	0	0
NOA26-016	3	0	10	83.3333	33.3333	100	16.6667	0	100	44.4444	0	0	0	0	0	0	0	0
NOA26-017	3	0	1	50	60	100	33.3333	50	83.3333	88.8889	0	0	66.6667	0	100	0	0	0
NOA26-017	3	0	2	75	60	100	33.3333	50	83.3333	88.8889	0	16.6667	66.6667	0	66.6667	66.6667	0	0
NOA26-017	3	0	3	66.6667	66.6667	83.3333	25	50	66.6667	88.8889	0	0	100	0	66.6667	66.6667	0	0
NOA26-017	3	0	4	66.6667	66.6667	100	8.33333	16.6667	100	100	0	0	100	0	66.6667	66.6667	0	0
NOA26-017	3	0	5	50	53.3333	100	0	0	83.3333	88.8889	0	0	66.6667	0	33.3333	33.3333	0	0
NOA26-017	3	0	6	50	66.6667	100	25	0	83.3333	77.7778	0	0	66.6667	0	33.3333	66.6667	0	0
NOA26-017	3	0	7	50	33.3333	83.3333	0	0	100	66.6667	0	0	0	66.6667	66.6667	66.6667	0	0
NOA26-017	3	0	8	58.3333	53.3333	100	0	0	100	44.4444	0	0	0	66.6667	33.3333	66.6667	0	0
NOA26-017	3	0	9	50	46.6667	100	0	0	66.6667	55.5556	0	16.6667	33.3333	0	66.6667	66.6667	0	0
NOA26-017	3	0	10	66.6667	40	83.3333	0	0	83.3333	0	0	33.3333	33.3333	0	0	66.6667	0	0
NOA26-017	3	0	11	50	13.3333	83.3333	0	0	83.3333	11.1111	16.6667	0	0	33.3333	0	0	0	0
NOA26-017	3	0	12	50	33.3333	100	0	0	100	0	0	0	0	0	0	66.6667	0	0
NOA26-017	3	0	13	50	33.3333	83.3333	0	0	100	44.4444	0	0	33.3333	100	0	66.6667	0	0
NOA26-018	3	1	1	50	20	50	58.3333	83.3333	83.3333	66.6667	100	83.3333	0	66.6667	100	100	0	66.6667
NOA26-018	3	1	2	50	13.3333	33.3333	41.6667	50	66.6667	44.4444	100	66.6667	0	66.6667	100	100	0	33.3333
NOA26-018	3	1	3	75	40	16.6667	75	83.3333	66.6667	55.5556	66.6667	66.6667	0	33.3333	100	100	0	33.3333
NOA26-019	3	0	1	16.6667	20	0	91.6667	50	0	44.4444	0	0	0	33.3333	0	0	0	33.3333
NOA26-019	3	0	2	33.3333	33.3333	16.6667	75	33.3333	66.6667	55.5556	0	0	33.3333	33.3333	0	0	0	100
NOA26-019	3	0	3	33.3333	20	0	50	33.3333	0	66.6667	0	0	0	0	0	0	0	66.6667
NOA26-019	3	0	4	41.6667	33.3333	0	83.3333	50	0	55.5556	0	0	33.3333	0	33.3333	0	0	33.3333
NOA26-019	3	0	5	41.6667	20	16.6667	75	0	0	44.4444	0	0	33.3333	0	0	0	0	33.3333
NOA26-019	3	0	6	41.6667	26.6667	33.3333	50	50	0	33.3333	0	0	33.3333	0	0	0	0	33.3333
NOA26-019	3	0	7	33.3333	26.6667	0	58.3333	16.6667	0	33.3333	0	0	33.3333	0	0	0	0	33.3333
NOA26-019	3	0	8	33.3333	13.3333	16.6667	25	16.6667	0	22.2222	0	16.6667	33.3333	0	0	0	0	100
NOA26-019	3	0	9	41.6667	33.3333	33.3333	50	16.6667	0	44.4444	0	0	33.3333	0	0	0	0	100
NOA26-019	3	0	10	25	46.6667	16.6667	41.6667	16.6667	0	55.5556	0	0	66.6667	0	0	0	33.3333	100
NOA26-019	3	0	11	25	33.3333	16.6667	66.6667	16.6667	0	44.4444	0	0	33.3333	0	33.3333	0	0	33.3333
NOA26-019	3	0	12	33.3333	26.6667	0	66.6667	50	0	33.3333	16.6667	0	33.3333	0	33.3333	0	0	66.6667
NOA26-019	3	0	13	50	20	0	75	33.3333	16.6667	44.4444	16.6667	16.6667	33.3333	0	0	0	0	33.3333
NOA26-020	3	1	1	66.6667	66.6667	66.6667	33.3333	16.6667	33.3333	55.5556	0	0	33.3333	0	0	0	0	0
NOA26-020	3	1	2	50	53.3333	66.6667	0	16.6667	0	22.2222	0	0	0	0	0	0	0	0
NOA26-020	3	1	5	33.3333	53.3333	16.6667	0	0	0	0	0	0	0	0	0	0	0	0
NOA26-022	3	1	1	50	33.3333	33.3333	58.3333	16.6667	66.6667	44.4444	50	33.3333	33.3333	66.6667	33.3333	33.3333	0	33.3333
NOA26-022	3	1	2	50	40	33.3333	58.3333	16.6667	33.3333	55.5556	33.3333	33.3333	33.3333	33.3333	0	33.3333	33.3333	33.3333
NOA26-022	3	1	3	50	46.6667	50	33.3333	33.3333	50	55.5556	100	50	66.6667	66.6667	66.6667	0	0	0
NOA26-023	3	0	1	50	33.3333	50	41.6667	0	16.6667	44.4444	0	0	0	33.3333	0	0	0	0
NOA26-023	3	0	2	50	20	50	33.3333	0	16.6667	33.3333	0	16.6667	0	33.3333	33.3333	0	66.6667	0
NOA26-023	3	0	3	66.6667	53.3333	66.6667	41.6667	0	33.3333	66.6667	16.6667	66.6667	0	0	100	0	33.3333	0
NOA26-023	3	0	4	83.3333	66.6667	100	66.6667	0	100	88.8889	0	83.3333	33.3333	33.3333	100	0	0	0
NOA26-023	3	0	5	66.6667	46.6667	66.6667	8.33333	0	50	55.5556	0	66.6667	0	33.3333	100	0	0	0
NOA26-023	3	0	6	66.6667	46.6667	66.6667	33.3333	16.6667	33.3333	66.6667	33.3333	66.6667	33.3333	66.6667	100	33.3333	33.3333	0
NOA26-023	3	0	7	50	53.3333	66.6667	22.2222	0	33.3333	44.4444	0	66.6667	33.3333	33.3333	33.3333	0	0	0
NOA26-023	3	0	8	66.6667	53.3333	66.6667	16.6667	0	50	44.4444	0	66.6667	0	33.3333	0	0	0	0
NOA26-023	3	0	9	50	53.3333	66.6667	16.6667	0	16.6667	44.4444	0	66.6667	0	66.6667	0	33.3333	0	0
NOA26-023	3	0	10	50	46.6667	50	33.3333	33.3333	33.3333	33.3333	0	33.3333	33.3333	33.3333	33.3333	0	0	0
NOA26-024	4	0	1	66.6667	80	100	8.33333	50	100	66.6667	33.3333	66.6667	0	0	0	0	0	0
NOA26-024	4	0	2	58.3333	66.6667	100	0	33.3333	33.3333	77.7778	66.6667	66.6667	0	0	0	33.3333	0	0
NOA26-024	4	0	3	41.6667	80	100	0	33.3333	66.6667	88.8889	16.6667	50	0	0	0	66.6667	0	0
NOA26-024	4	0	4	25	73.3333	100	8.33333	33.3333	66.6667	55.5556	66.6667	66.6667	0	0	33.3333	66.6667	0	0
NOA26-024	4	0	5	33.3333	60	100	16.6667	33.3333	66.6667	55.5556	33.3333	50	0	0	0	66.6667	0	0
NOA26-024	4	0	6	33.3333	53.3333	100	8.33333	16.6667	33.3333	77.7778	66.6667	50	0	33.3333	33.3333	0	100	33.3333
NOA26-025	4	0	1	91.6667	93.3333	83.3333	91.6667	66.6667	100	100	66.6667	66.6667	33.3333	0	33.3333	66.6667	0	33.3333
NOA26-025	4	0	2	75	80	100	91.6667	66.6667	100	100	83.3333	100	0	33.3333	66.6667	100	0	33.3333
NOA26-025	4	0	3	83.3333	86.6667	100	83.3333	50	100	100	100	100	0	0	100	0	0	0
NOA26-025	4	0	4	66.6667	86.6667	100	58.3333	83.3333	50	100	100	16.6667	0	0	100	33.3333	33.3333	0
NOA26-025	4	0	5	58.3333	80	100	50	66.6667	66.6667	100	50	16.6667	0	0	66.6667	0	33.3333	0
NOA26-025	4	0	6	100	86.6667	83.3333	50	83.3333	83.3333	100	33.3333	100	0	66.6667	100	100	66.6667	33.3333
NOA26-025	4	0	9	75	93.3333	100	83.3333	50	83.3333	88.8889	66.6667	50	33.3333	33.3333	0	0	0	0
NOA26-025	4	0	10	75	93.3333	100	83.3333	50	83.3333	88.8889	66.6667	50	33.3333	33.3333	0	0	0	0
NOA26-027	4	0	1	50	46.6667	66.6667	50	33.3333	66.6667	66.6667	33.3333	0	0	66.6667	66.6667	66.6667	0	0
NOA26-027	4	0	2	83.3333	40	33.3333	33.3333	16.6667	50	55.5556	16.6667	50	0	66.6667	66.6667	100	0	0
NOA26-027	4	0	3	33.3333	53.3333	66.6667	0	50	50	66.6667	33.3333	16.6667	0	66.6667	66.6667	66.6667	0	0
NOA26-027	4	0	4	33.3333	53.3333	66.6667	0	50	50	66.6667	33.3333	16.6667	0	66.6667	66.6667	66.6667	0	0
NOA26-027	4	0	5	50	46.6667	66.6667	0	0	66.6667	66.6667	0	0	0	33.3333	33.3333	0	0	0
NOA26-027	4	0	6	66.6667	66.6667	100	75	66.6667	100	100	33.3333	0	0	33.3333	100	33.3333	0	0
NOA26-027	4	0	7	58.3333	53.3333	83.3333	50	66.6667	100	100	50	0	0	100	100	0	0	0
NOA26-027	4	0	8	41.6667	33.3333	100	66.6667	33.3333	100	77.7778	50	0	0	100	100	100	0	0
NOA26-027	4	0	9	41.6667	40	100	41.6667	33.3333	100	88.8889	16.6667	16.6667	0	100	100	33.3333	0	0
NOA26-027	4	0	10	50	26.6667	83.3333	50	33.3333	83.3333	66.6667	0	16.6667	33.3333	100	33.3333	100	0	0
NOA26-027	4	0	11	33.3333	20	100	41.6667	33.3333	50	55.5556	0	16.6667	0	100	0	66.6667	0	0
NOA26-027	4	0	12	33.3333	20	83.3333	33.3333	33.3333	16.6667	55.5556	0	50	0	100	0	66.6667	0	0
NOA26-028	4	0	1	83.3333	73.3333	100	50	50	66.6667	55.5556	50	50	66.6667	66.6667	100	100	0	66.6667
NOA26-028	4	0	2	75	46.6667	66.6667	41.6667	66.6667	83.3333	44.4444	33.3333	33.3333	33.3333	33.3333	66.6667	100	33.3333	33.3333
NOA26-028	4	0	3	66.6667	53.3333	100	41.6667	50	66.6667	33.3333	16.6667	33.3333	33.3333	33.3333	100	100	0	66.6667
NOA26-028	4	0	4	66.6667	73.3333	83.3333	25	50	33.3333	44.4444	33.3333	16.6667	33.3333	33.3333	100	66.6667	0	33.3333
NOA26-028	4	0	5	41.6667	40	83.3333	41.6667	33.3333	66.6667	55.5556	33.3333	33.3333	66.6667	33.3333	100	66.6667	0	66.6667
NOA26-028	4	0	6	58.3333	53.3333	50	33.3333	50	66.6667	22.2222	16.6667	16.6667	0	33.3333	66.6667	0	0	66.6667
NOA26-028	4	0	7	25	66.6667	83.3333	33.3333	50	33.3333	44.4444	33.3333	0	0	33.3333	100	100	0	33.3333
NOA26-028	4	0	8	50	53.3333	66.6667	33.3333	33.3333	50	44.4444	16.6667	0	0	33.3333	100	66.6667	0	66.6667
NOA26-028	4	0	9	50	58.3333	83.3333	25	33.3333	66.6667	33.3333	33.3333	16.6667	0	66.6667	100	100	0	66.6667
NOA26-028	4	0	10	33.3333	60	83.3333	16.6667	33.3333	50	44.4444	33.3333	0	0	0		66.6667	0	33.3333
NOA26-029	4	0	1	66.6667	0	0	91.6667	0	33.3333	33.3333	66.6667	0	0	66.6667	66.6667	0	66.6667	0
NOA26-029	4	0	2	50	26.6667	16.6667	91.6667	33.3333	66.6667	77.7778	83.3333	0	33.3333	66.6667	100	0	33.3333	33.3333
NOA26-029	4	0	3	83.3333	40	33.3333	100	33.3333	66.6667	77.7778	100	0	66.6667	66.6667	66.6667	0	100	0
NOA26-029	4	0	4	50	13.3333	33.3333	66.6667	33.3333	33.3333	66.6667	16.6667	16.6667	33.3333	0	33.3333	33.3333	0	0
NOA26-029	4	0	5	33.3333	26.6667	33.3333	41.6667	33.3333	0	44.4444	0	0	0	0	0	0	0	0
NOA26-029	4	0	6	50	20	33.3333	58.3333	33.3333	33.3333	33.3333	0	0	33.3333	33.3333	33.3333	0	0	0
NOA26-029	4	0	7	83.3333	26.6667	66.6667	66.6667	0	66.6667	33.3333	16.6667	0	0	0	0	0	0	0
NOA26-029	4	0	8	66.6667	26.6667	66.6667	58.3333	0	33.3333	44.4444	0	0	0	0	33.3333	0	0	0
NOA26-029	4	0	9	83.3333	26.6667	66.6667	41.6667	0	33.3333	33.3333	0	0	0	0	33.3333	0	0	0
NOA26-030	4	0	1	41.6667	26.6667	0	33.3333	16.6667	0	22.2222	0	0	0	0	66.6667	0	0	0
NOA26-030	4	0	2	41.6667	40	0	33.3333	16.6667	0	11.1111	0	0	0	33.3333	0	0	0	0
NOA26-030	4	0	3	25	46.6667	50	50	100	66.6667	44.4444	0	33.3333	66.6667	100	100	66.6667	0	33.3333
NOA26-030	4	0	4	50	46.6667	33.3333	66.6667	33.3333	0	33.3333	0	0	0	0	0	0	0	0
NOA26-030	4	0	5	50	46.6667	16.6667	66.6667	33.3333	0	44.4444	0	0	0	0	0	0	0	0
NOA26-030	4	0	6	58.3333	40	0	75	33.3333	0	33.3333	0	50	33.3333	0	0	0	0	0

## Sheet:  Data Ext. Fig.2 EORTC QLQ BN20
PatID	Dosis	Population	Visit	bnfu_100	bnvd_100	bndm_100	bncd_100	bnha_100	bnse_100	bndr_100	bnis_100	bnhl_100	bnwl_100	bnbc_100
NOA26-001	1	1	1	75	22.2222	44.4444	0	100	0	33.3333	0	0	33.3333	0
NOA26-001	1	1	2	58.3333	22.2222	55.5556	0	100	0	33.3333	0	0	66.6667	0
NOA26-002	1	0	1	25	0	0	0	0	0	0	0	0	0	0
NOA26-002	1	0	2	8.33333	0	0	0	0	0	0	0	0	0	0
NOA26-002	1	0	3	8.33333	0	0	0	0	0	33.3333	0	0	0	0
NOA26-002	1	0	4	8.33333	0	0	0	0	0	33.3333	0	0	0	0
NOA26-002	1	0	5	8.33333	0	0	0	0	0	0	0	0	0	0
NOA26-002	1	0	6	16.6667	0	0	0	0	0	0	0	0	0	0
NOA26-002	1	0	7	16.6667	0	0	0	0	0	33.3333	0	0	0	0
NOA26-002	1	0	8	8.33333	0	0	0	0	0	33.3333	0	0	0	0
NOA26-002	1	0	9	8.33333	0	0	0	0	0	33.3333	0	0	0	0
NOA26-002	1	0	10	8.33333	0	0	0	0	0	33.3333	0	0	0	0
NOA26-002	1	0	11	0	0	0	0	0	0	0	33.3333	0	0	0
NOA26-003	1	0	1	58.3333	11.1111	33.3333	77.7778	33.3333	33.3333	66.6667	33.3333	0	100	0
NOA26-003	1	0	2	50	33.3333	0	77.7778	33.3333	100	0	0	0	0	0
NOA26-003	1	0	3	58.3333	22.2222	0	88.8889	0	0	0	0	0	0	0
NOA26-003	1	0	4	41.6667	11.1111	11.1111	88.8889	33.3333	0	33.3333	0	0	33.3333	0
NOA26-003	1	0	5	33.3333	22.2222	11.1111	88.8889	0	0	33.3333	0	0	0	0
NOA26-004	1	0	1	41.6667	0	22.2222	22.2222	0	0	33.3333	66.6667	66.6667	33.3333	0
NOA26-004	1	0	2	41.6667	0	22.2222	22.2222	0	0	33.3333	66.6667	66.6667	33.3333	0
NOA26-004	1	0	3	41.6667	0	0	11.1111	0	0	66.6667	33.3333	33.3333	33.3333	0
NOA26-004	1	0	4	33.3333	0	0	0	0	0	66.6667	0	0	0	0
NOA26-004	1	0	5	33.3333	0	22.2222	11.1111	0	0	66.6667	33.3333	0	0	0
NOA26-004	1	0	6	41.6667	0	0	11.1111	0	0	66.6667	33.3333	33.3333	0	0
NOA26-004	1	0	7	41.6667	0	0	22.2222	0	0	66.6667	33.3333	66.6667	0	0
NOA26-004	1	0	8	33.3333	0	0	0	0	0	66.6667	33.3333	33.3333	0	0
NOA26-004	1	0	9	33.3333	0	0	0	0	0	33.3333	0	0	0	0
NOA26-004	1	0	10	16.6667	0	0	0	0	0	33.3333	0	0	0	0
NOA26-004	1	0	11	41.6667	0	11.1111	0	0	0	33.3333	33.3333	0	0	0
NOA26-004	1	0	12	41.6667	11.1111	0	0	0	0	0	0	0	0	0
NOA26-005	2	0	1	66.6667	55.5556	44.4444	11.1111	0	33.3333	33.3333	0	33.3333	33.3333	0
NOA26-005	2	0	3	16.6667	33.3333	0	0	0	0	33.3333	0	33.3333	0	0
NOA26-005	2	0	4	25	22.2222	0	0	33.3333	0	33.3333	0	0	33.3333	0
NOA26-005	2	0	5	8.33333	22.2222	11.1111	0	0	0	33.3333	0	0	0	0
NOA26-005	2	0	6	8.33333	22.2222	0	0	0	0	33.3333	0	0	0	0
NOA26-005	2	0	7	8.33333	22.2222	0	0	0	0	33.3333	0	0	0	0
NOA26-005	2	0	8	8.33333	11.1111	11.1111	0	0	0	33.3333	0	0	0	0
NOA26-005	2	0	9	0	11.1111	11.1111	0	0	0	33.3333	0	0	0	0
NOA26-005	2	0	10	8.33333	11.1111	11.1111	0	0	0	33.3333	0	0	0	0
NOA26-005	2	0	11	0	11.1111	11.1111	0	0	0	33.3333	0	0	0	0
NOA26-006	2	0	1	50	22.2222	22.2222	11.1111	33.3333	0	33.3333	66.6667	66.6667	0	33.3333
NOA26-006	2	0	2	50	22.2222	22.2222	11.1111	33.3333	0	33.3333	33.3333	0	33.3333	33.3333
NOA26-006	2	0	3	41.6667	0	22.2222	22.2222	33.3333	0	66.6667	33.3333	0	33.3333	0
NOA26-006	2	0	4	41.6667	11.1111	22.2222	22.2222	33.3333	0	0	33.3333	33.3333	33.3333	0
NOA26-006	2	0	5	33.3333	0	0	11.1111	0	0	0	33.3333	66.6667	0	0
NOA26-006	2	0	6	41.6667	0	11.1111	22.2222	0	0	33.3333	33.3333	0	0	0
NOA26-006	2	0	7	33.3333	0	33.3333	22.2222	0	0	0	33.3333	33.3333	33.3333	0
NOA26-006	2	0	8	50	33.3333	33.3333	44.4444	33.3333	0	33.3333	33.3333	33.3333	33.3333	0
NOA26-006	2	0	9	50	22.2222	22.2222	22.2222	0	0	33.3333	33.3333	33.3333	33.3333	0
NOA26-006	2	0	10	41.6667	22.2222	11.1111	22.2222	0	0	33.3333	66.6667	66.6667	0	0
NOA26-006	2	0	11	58.3333	22.2222	22.2222	33.3333	0	0	33.3333	66.6667	66.6667	0	0
NOA26-006	2	0	12	75	11.1111	55.5556	66.6667	33.3333	33.3333	33.3333	33.3333	33.3333	66.6667	33.3333
NOA26-006	2	0	13	41.6667	33.3333	44.4444	33.3333	33.3333	33.3333	33.3333	33.3333	0	66.6667	0
NOA26-007	2	1	1	25	0	0	33.3333	33.3333	0	100	66.6667	33.3333	0	33.3333
NOA26-007	2	1	2	25	22.2222	22.2222	55.5556	33.3333	0	66.6667	33.3333	0	0	0
NOA26-007	2	1	3	25	11.1111	11.1111	66.6667	33.3333	33.3333	66.6667	33.3333	0	0	0
NOA26-007	2	1	11	66.6667	0	11.1111	33.3333	0	0	33.3333	0	0	0	0
NOA26-007	2	1	12	8.33333	0	11.1111	22.2222	0	0	66.6667	0	0	0	0
NOA26-007	2	1	13	8.33333	0	0	0	0	0	33.3333	0	0	0	0
NOA26-008	2	1	1	66.6667	44.4444	77.7778	33.3333	66.6667	0	66.6667	100	0	100	33.3333
NOA26-008	2	1	2	66.6667	33.3333	66.6667	22.2222	0	0	66.6667	66.6667	66.6667	100	33.3333
NOA26-010	2	0	1	33.3333	11.1111	33.3333	33.3333	0	0	0	33.3333	66.6667	33.3333	33.3333
NOA26-010	2	0	2	33.3333	11.1111	22.2222	44.4444	33.3333	0	33.3333	66.6667	100	33.3333	0
NOA26-010	2	0	3	33.3333	22.2222	33.3333	33.3333	0	0	33.3333	0	0	33.3333	66.6667
NOA26-010	2	0	4	33.3333	0	22.2222	33.3333	0	0	33.3333	66.6667	100	33.3333	33.3333
NOA26-010	2	0	5	33.3333	11.1111	33.3333	44.4444	33.3333	0	33.3333	66.6667	100	33.3333	33.3333
NOA26-010	2	0	6	41.6667	33.3333	55.5556	66.6667	33.3333	0	66.6667	33.3333	100	66.6667	33.3333
NOA26-010	2	0	7	41.6667	11.1111	33.3333	55.5556	33.3333	0	33.3333	66.6667	100	33.3333	33.3333
NOA26-010	2	0	8	41.6667	11.1111	22.2222	33.3333	33.3333	0	33.3333	33.3333	100	66.6667	33.3333
NOA26-010	2	0	9	75	22.2222	44.4444	44.4444	33.3333	0	33.3333	66.6667	100	66.6667	33.3333
NOA26-010	2	0	10	75	11.1111	55.5556	66.6667	66.6667	0	33.3333	66.6667	100	66.6667	66.6667
NOA26-010	2	0	11	91.6667	55.5556	77.7778	77.7778	66.6667	0	100	66.6667	100	100	66.6667
NOA26-010	2	0	12	25	22.2222	44.4444	33.3333	0	0	33.3333	100	100	66.6667	33.3333
NOA26-010	2	0	13	50	11.1111	44.4444	33.3333	66.6667	0	33.3333	100	100	66.6667	66.6667
NOA26-012	3	1	1	41.6667	66.6667	33.3333	55.5556	100	33.3333	33.3333	0	0	33.3333	33.3333
NOA26-012	3	1	2	83.3333	100	100	33.3333	100	100	100	100	0	100	100
NOA26-013	3	0	1	75	0	0	0	0	0	33.3333	0	0	0	0
NOA26-013	3	0	2	83.3333	0	0	0	66.6667	0	33.3333	0	0	0	0
NOA26-013	3	0	3	66.6667	0	0	0	33.3333	0	66.6667	0	0	0	0
NOA26-013	3	0	4	83.3333	0	0	0	33.3333	0	66.6667	0	0	0	0
NOA26-013	3	0	10	66.6667	0	0	0	33.3333	0	33.3333	0	0	0	0
NOA26-013	3	0	12	58.3333	0	0	0	33.3333	0	33.3333	0	0	0	0
NOA26-016	3	0	1	91.6667	66.6667	0	0	0	0	33.3333	0	0	0	33.3333
NOA26-016	3	0	2	91.6667	44.4444	0	0	33.3333	0	66.6667	0	0	0	0
NOA26-016	3	0	3	25	44.4444	22.2222	0	0	0	33.3333	0	0	0	0
NOA26-016	3	0	4	33.3333	33.3333	22.2222	0	0	0	33.3333	0	0	0	0
NOA26-016	3	0	5	16.6667	11.1111	0	0	0	0	33.3333	0	0	0	0
NOA26-016	3	0	6	41.6667	22.2222	0	0	0	0	33.3333	0	0	0	0
NOA26-016	3	0	7	16.6667	22.2222	0	0	0	0	33.3333	0	0	0	0
NOA26-016	3	0	8	16.6667	33.3333	11.1111	0	0	0	0	0	0	0	0
NOA26-016	3	0	9	8.33333	22.2222	0	0	0	0	33.3333	0	0	0	0
NOA26-016	3	0	10	66.6667	22.2222	0	0	0	0	33.3333	0	0	0	0
NOA26-017	3	0	1	41.6667	0	55.5556	0	0	0	100	0	0	0	0
NOA26-017	3	0	2	50	0	22.2222	0	33.3333	0	66.6667	0	0	0	33.3333
NOA26-017	3	0	3	8.33333	0	33.3333	0	33.3333	0	66.6667	0	0	66.6667	0
NOA26-017	3	0	4	25	0	33.3333	0	33.3333	0	33.3333	0	0	0	0
NOA26-017	3	0	5	16.6667	0	44.4444	0	0	0	33.3333	0	0	100	0
NOA26-017	3	0	6	58.3333	0	33.3333	0	0	0	0	0	0	100	0
NOA26-017	3	0	7	8.33333	0	44.4444	0	0	0	66.6667	0	0	100	0
NOA26-017	3	0	8	33.3333	0	44.4444	0	0	0	66.6667	0	0	100	0
NOA26-017	3	0	9	0	0	22.2222	0	0	0	33.3333	0	0	66.6667	0
NOA26-017	3	0	10	0	0	11.1111	0	0	0	0	0	0	33.3333	0
NOA26-017	3	0	11	0	0	22.2222	0	33.3333	0	0	0	0	66.6667	66.6667
NOA26-017	3	0	12	8.33333	0	0	0	0	0	0	0	0	33.3333	0
NOA26-017	3	0	13	8.33333	0	33.3333	0	0	0	66.6667	0	0	66.6667	66.6667
NOA26-018	3	1	1	58.3333	44.4444	44.4444	77.7778	100	0	100	100	100	33.3333	0
NOA26-018	3	1	2	75	44.4444	33.3333	33.3333	100	0	100	33.3333	100	66.6667	0
NOA26-018	3	1	3	41.6667	55.5556	88.8889	66.6667	66.6667	0	100	33.3333	100	100	33.3333
NOA26-019	3	0	1	75	0	0	11.1111	0	0	33.3333	0	0	33.3333	0
NOA26-019	3	0	2	66.6667	0	0	11.1111	0	0	66.6667	0	0	33.3333	0
NOA26-019	3	0	3	50	0	0	11.1111	0	0	33.3333	0	0	33.3333	0
NOA26-019	3	0	4	58.3333	0	0	11.1111	0	0	33.3333	0	0	33.3333	0
NOA26-019	3	0	5	66.6667	0	0	11.1111	33.3333	0	33.3333	0	0	33.3333	0
NOA26-019	3	0	6	66.6667	0	0	0	0	0	33.3333	0	0	0	0
NOA26-019	3	0	7	41.6667	0	0	0	33.3333	0	33.3333	0	0	0
NOA26-019	3	0	8	16.6667	0	0	0	33.3333	0	33.3333	0	0	33.3333	0
NOA26-019	3	0	9	25	0	0	0	0	0	33.3333	33.3333	0	0	0
NOA26-019	3	0	10	16.6667	0	0	11.1111	0	0	66.6667	0	0	0	0
NOA26-019	3	0	11	50	0	0	0	0	0	33.3333	0	0	0	0
NOA26-019	3	0	12	66.6667	0	0	0	0	0	33.3333	0	0	0	0
NOA26-019	3	0	13	66.6667	0	0	11.1111	33.3333	0	66.6667	0	0	33.3333	0
NOA26-020	3	1	1	0	0	44.4444	0	0	0	33.3333	0	0	33.3333	0
NOA26-020	3	1	2	25	11.1111	44.4444	22.2222	0	0	0	0	0	0	0
NOA26-020	3	1	5	8.33333	0	11.1111	0	0	0	0	66.6667	0	33.3333	0
NOA26-022	3	1	1	66.6667	0	0	0	66.6667	0	33.3333	0	0	0	0
NOA26-022	3	1	2	58.3333	22.2222	22.2222	0	33.3333	0	33.3333	33.3333	33.3333	33.3333	33.3333
NOA26-022	3	1	3	83.3333	22.2222	11.1111	0	66.6667	0	33.3333	0	66.6667	0	0
NOA26-023	3	0	1	41.6667	11.1111	33.3333	0	0	0	33.3333	0	33.3333	33.3333	0
NOA26-023	3	0	2	41.6667	11.1111	22.2222	0	0	0	33.3333	0	33.3333	33.3333	0
NOA26-023	3	0	3	16.6667	0	44.4444	0	33.3333	0	66.6667	33.3333	33.3333	66.6667	0
NOA26-023	3	0	4	91.6667	0	66.6667	0	0	0	100	0	0	100	0
NOA26-023	3	0	5	25	0	44.4444	0	0	0	33.3333	0	0	66.6667	0
NOA26-023	3	0	6	25	0	44.4444	0	0	0	33.3333	33.3333	33.3333	66.6667	0
NOA26-023	3	0	7	33.3333	0	55.5556	0	0	0	33.3333	0	33.3333	66.6667	0
NOA26-023	3	0	8	25	0	55.5556	0	0	0	33.3333		33.3333	66.6667	0
NOA26-023	3	0	9	33.3333	0	55.5556	0	0	0	33.3333	0	33.3333	66.6667	0
NOA26-023	3	0	10	33.3333	44.4444	33.3333	11.1111	33.3333	0	33.3333	33.3333	33.3333	33.3333	0
NOA26-024	4	0	1	25	66.6667	22.2222	11.1111	33.3333	0	66.6667	33.3333	33.3333	66.6667	0
NOA26-024	4	0	2	0	33.3333	33.3333	22.2222	0	0	66.6667	33.3333	66.6667	33.3333	0
NOA26-024	4	0	3	8.33333	33.3333	11.1111	22.2222	0	0	100	0	100	33.3333	0
NOA26-024	4	0	4	8.33333	33.3333	11.1111	11.1111	0	0	66.6667	0	66.6667	33.3333	0
NOA26-024	4	0	5	8.33333	22.2222	11.1111	11.1111	33.3333	0	66.6667	0	33.3333	33.3333	0
NOA26-024	4	0	6	16.6667	22.2222	11.1111	0	33.3333	0	100	0	0	33.3333	0
NOA26-025	4	0	1	66.6667	77.7778	66.6667	22.2222	66.6667	0	66.6667	0	66.6667	33.3333	0
NOA26-025	4	0	2	91.6667	88.8889	55.5556	33.3333	100	0	100	0	100	66.6667	0
NOA26-025	4	0	3	66.6667	44.4444	66.6667	0	66.6667	0	100	0	66.6667	100	0
NOA26-025	4	0	4	33.3333	77.7778	66.6667	22.2222	33.3333	0	100	0	33.3333	33.3333	0
NOA26-025	4	0	5	41.6667	77.7778	55.5556	11.1111	33.3333	0	100	0	33.3333	66.6667	33.3333
NOA26-025	4	0	6	66.6667	44.4444	55.5556	33.3333	100	0	100	0	33.3333	100	0
NOA26-025	4	0	9	75	66.6667	88.8889	11.1111	66.6667	0	66.6667	0	66.6667	66.6667	0
NOA26-025	4	0	10	75	66.6667	88.8889	11.1111	66.6667	0	66.6667	0	66.6667	66.6667	0
NOA26-027	4	0	1	83.3333	0	0	11.1111	33.3333	0	66.6667	0	66.6667	0	0
NOA26-027	4	0	2	50	0	0	0	66.6667	0	66.6667	0	33.3333	0	0
NOA26-027	4	0	3	41.6667	0	33.3333	0	0	0	66.6667	0	66.6667	66.6667	0
NOA26-027	4	0	4	41.6667	0	33.3333	0	0	0	66.6667	0	66.6667	66.6667	0
NOA26-027	4	0	5	41.6667	0	22.2222	11.1111	0	0	0	0	33.3333	0	0
NOA26-027	4	0	6	58.3333	22.2222	22.2222	33.3333	0	0	100	66.6667	33.3333	0	0
NOA26-027	4	0	7	16.6667	22.2222	11.1111	11.1111	0	0	33.3333	100	0	0	0
NOA26-027	4	0	8	66.6667	0	0	33.3333	0	0	100	0	66.6667	66.6667	0
NOA26-027	4	0	9	16.6667	0	22.2222	33.3333	0	0	66.6667	0	66.6667	33.3333	0
NOA26-027	4	0	10	58.3333	0	11.1111	11.1111	0	0	66.6667	0	33.3333	0	0
NOA26-027	4	0	11	41.6667	0	22.2222	0	0	0	66.6667	33.3333	66.6667	33.3333	0
NOA26-027	4	0	12	41.6667	0	22.2222	22.2222	33.3333	0	66.6667	33.3333	66.6667	33.3333	0
NOA26-028	4	0	1	41.6667	0	33.3333	11.1111	33.3333	0	33.3333	0	66.6667	100	33.3333
NOA26-028	4	0	2	50	11.1111	33.3333	22.2222	33.3333	0	0	0	66.6667	100	33.3333
NOA26-028	4	0	3	41.6667	11.1111	33.3333	33.3333	33.3333	0	33.3333	33.3333	33.3333	66.6667	33.3333
NOA26-028	4	0	4	41.6667	44.4444	66.6667	55.5556	33.3333	0	66.6667	66.6667	33.3333	66.6667	66.6667
NOA26-028	4	0	5	50	0	33.3333	55.5556	33.3333	0	66.6667	33.3333	0	66.6667	33.3333
NOA26-028	4	0	6	41.6667	33.3333	44.4444	44.4444	33.3333	0	33.3333	66.6667	33.3333	66.6667	66.6667
NOA26-028	4	0	7	50	22.2222	44.4444	44.4444	33.3333	0	66.6667	66.6667	0	66.6667	66.6667
NOA26-028	4	0	8	50	0	44.4444	55.5556	33.3333	0	66.6667		33.3333	33.3333	66.6667
NOA26-028	4	0	9	50	0	33.3333	33.3333	66.6667	0	33.3333	66.6667	0	66.6667	33.3333
NOA26-028	4	0	10	33.3333	33.3333	33.3333	44.4444	33.3333	33.3333	66.6667	100	0		33.3333
NOA26-029	4	0	1	83.3333	0	0	0	66.6667	0	66.6667	0	33.3333	0	0
NOA26-029	4	0	2	100	33.3333	11.1111	0	66.6667	0	33.3333	0	0	0	0
NOA26-029	4	0	3	75	33.3333	11.1111	0	33.3333	0	66.6667	0	0	0	0
NOA26-029	4	0	4	33.3333	33.3333	22.2222	0	0	0	66.6667	0	0	33.3333	0
NOA26-029	4	0	5	50	33.3333	11.1111	0	0	0	66.6667	0	0	0	0
NOA26-029	4	0	6	50	66.6667	11.1111	0	0	0	33.3333	33.3333	0	0	0
NOA26-029	4	0	7	58.3333	66.6667	33.3333	0	33.3333	0	33.3333	0	0	0	0
NOA26-029	4	0	8	66.6667	77.7778	11.1111	0	33.3333	0	33.3333	0	0	0	0
NOA26-029	4	0	9	66.6667	88.8889	22.2222	0	33.3333	0	33.3333	0	0	0	0
NOA26-030	4	0	1	50	0	22.2222	44.4444	0	0	33.3333	0	0	33.3333	0
NOA26-030	4	0	2	50	0	22.2222	44.4444	0	0	33.3333	0	0	33.3333	0
NOA26-030	4	0	3
NOA26-030	4	0	4	66.6667	22.2222	0	66.6667	0	0	66.6667	0	0	0	66.6667
NOA26-030	4	0	5	66.6667	22.2222	0	66.6667	0	0	66.6667	0	0	0	66.6667
NOA26-030	4	0	6	41.6667	0	11.1111	33.3333	66.6667	100	66.6667	66.6667	0	0	0

## Sheet: Data Ext. Fig.3
Extended Figure 3 a), Intention To Treat Population
	Cohort	ID	atypical cells in CSF before IMP1, 0=no, 1=yes	LMD in MRI brain, 0=no, 1=yes	LMD in MRI spine, 0=no, 1=yes	Drop out	Death_status	Overall survival in Months	Subject still in trial
	20mg/1	NOA26-001	0	1	1	1	1	0.526022	0
		NOA26-002	0	1	0	0	1	6.90403	0
		NOA26-003	0	1	0	0	1	4.10954	0
		NOA26-004	0	1	0	0	0	30.6079	0
	30mg/2	NOA26-005	1	1	1	0	1	5.49035	0
		NOA26-006	0	1	0	0	1	15.9779	0
		NOA26-007	0	1	1	1	1	17.0628	0
		NOA26-008	1	1	1	1	1	1.08492	0
		NOA26-010	1	1	1	0	1	13.8081	0
		NOA26-012	0	1	0	1	1	0.624651	0
		NOA26-013	1	1	0	0	1	8.97524	0
		NOA26-016	1	1	1	0	1	10.3889	0
		NOA26-017	1	0	1	0	0	20.5806	0
		NOA26-018	1	1	1	1	1	2.10409	0
		NOA26-019	0	1	0	0	0	17.7204	0
		NOA26-020	0	1	0	0	1	2.16984	0
		NOA26-022	0	1	1	1	1	1.47944	0
		NOA26-023	0	1	1	0	1	6.31226	0
	50mg/4	NOA26-024	1	1	0	0	1	2.76161	0
		NOA26-025	0	1	1	0	1	4.53694	0
		NOA26-027	0	1	0	0	0	6.37801	1
		NOA26-028	0	0	1	0	0	4.07667	1
		NOA26-029	0	1	1	0	0	3.22188	0
		NOA26-030	0	1	0	0	0	1.31505	1
Extended Figure 3 b), Per Protocol Population
	Cohort	ID	atypical cells in CSF, 0=no, 1=yes	LMD in MRI brain, 0=no, 1=yes	LMD in MRI spine, 0=no, 1=yes	Overall survival in Months
		NOA26-002	0	1	0	6.90403
		NOA26-003	0	1	0	4.10954
		NOA26-004	0	1	0	30.6079
	30mg/2	NOA26-005	1	1	1	5.49035
		NOA26-006	0	1	0	15.9779
		NOA26-010	1	1	1	13.8081
		NOA26-013	1	1	0	8.97524
		NOA26-016	1	1	1	10.3889
		NOA26-017	1	0	1	20.5806
		NOA26-019	0	1	0	17.7204
		NOA26-023	0	1	1	6.31226
	50mg/4	NOA26-024	1	1	0	2.76161
		NOA26-025	0	1	1	4.53694
		NOA26-027	0	1	0	6.37801
		NOA26-028	0	0	1	4.07667
		NOA26-029	0	1	1	3.22188
		NOA26-030	0	1	0	1.31505
